# Supplementary material for: Nuclear autoantigenic sperm protein facilitates glioblastoma progression and radioresistance by regulating the ANXA2/STAT3 axis
Source: CNS Neurosci Ther. 2024 Apr 11;30(4):e14709. doi: 10.1111/cns.14709 (PMC11009454; doi:10.1111/cns.14709)
Supplement: Supplementary file 5 — Table S1. [file CNS-30-e14709-s001.xlsx]

## Sheet: Sheet1
Patient_num	Sex	Age	Grade	PRS_type	IDH_mutation Yes=1; No=0	TERT_mutation Yes=1; No=0	1p19q_Codeletion Yes=1; No=0	Censor (alive=2; dead=1)	OS(Months)
1	female	77	4	Primary	0	1	0	1	3
2	male	65	4	Primary	0	1	0	1	9.4
3	male	59	4	Primary	0	1	0	1	8.6
4	male	71	4	Primary	0	0	0		Lost
5	male	33	2	Primary	1	0	0	2	24.3
6	female	64	4	Primary	0	1	0	2	21
7	male	61	4	Primary	0	1	0	2	29.6
8	male	56	4	Primary	0	1	0	1	10.5
9	female	39	2	Primary	1	1	1	2	3.86
10	male	45	4	Primary	1	0	0	2	25.2
11	female	62	4	Primary	0	1	0	2	10.5
12	male	27	4	Primary	0	0	1		Lost
13	female	26	4	Primary	0	0	0	1	8
14	female	50	4	Primary	0	1	0	2	25.7
15	female	31	4	Primary	0	0	0		Lost
16	male	65	4	Primary	0	1	0		Lost
17	male	78	4	Primary	0	1	0	1	4
18	female	28	2	Primary	1	1	1	2	29.3
19	female	47	4	Primary	0	1	0	1	6.5
20	male	36	2	Primary	1	1	1	2	20.7
21	female	47	2	Primary	1	1	1	2	25.9
22	male	41	2	Primary	1	0	0		Lost
23	female	72	4	Primary	0	0	0	1	18.9
24	male	46	4	Primary	0	0	0	2	9.7
25	male	56	4	Primary	0	1	0	1	18
26	female	53	2	Primary	1		0	1	3
27	male	46	4	Primary	0	0	0	2	10
28	male	44	4	Primary	0	1	0	1	6.2
29	male	46	4	Primary	0	1	0	1	10.1
30	male	57	4	Primary	0	0	0	2	8
31	male	48	4	Primary	0	1	0	1	9.1
32	female	74	4	Primary	0	0	0	2	14.3
33	female	40	3	Primary	1	0	1	2	25.1
34	male	39	3	Primary	1	0	0	2	22.36
35	male	54	4	Primary	0	0	0	1	4.6
36	male	61	4	Primary	0	1	0	1	5
37	female	52	4	Primary	0	1	0	2	19
38	male	46	2	Primary	1	0	0	2	20.66
39	male	56	3	Primary	1	1	1		Lost
40	female	50	3	Primary	1	1	1	2	21.33
41	male	74	4	Primary	0	1	0	1	6.2
42	male	72	4	Primary	0	1	0	1	2
43	male	49	4	Primary	0	1	0	2	15.6
44	male	47	4	Primary	0	1	0		Lost
45	male	49	2	Primary	1	0	0	2	25.1
46	male	45	4	Primary	0	0	0		Lost
47	male	70	4	Primary	0	1	0	1	17.7
48	male	25	2	Primary	1	0	0	2	21
49	female	72	4	Primary	0	0	0	2	27
50	male	30	2	Primary	1	1	1	2	26.4
51	female	65	4	Primary	0	1	0		Lost
52	male	46	4	Primary	0	1	0	2	25.3
53	male	64	4	Primary	0	1	0	1	10.2
54	female	69	4	Primary	0	0	0	2	8.9
55	female	49	4	Primary	0	0	0	2	26
56	male	51	4	Primary	0	1	0	2	25.7
57	female	65	4	Primary	0	1	0	2	19.33
58	male	51	4	Primary	0	0	0	1	4.8
59	female	33	3	Primary	1	0	0	2	20.67
60	female	56	4	Primary	0	1	0	2	19.33
61	female	55	4	Primary	1	0	0	2	21.85
62	male	63	4	Primary	0	1	0	1	22.2
63	female	52	2	Primary	1	1	1	2	19.5
64	male	62	4	Primary	0	1	0	1	4
65	male	66	4	Primary	0	0	0	1	14.8
66	male	35	3	Primary	1	0	0		Lost
67	female	51	4	Primary	0	1	0	1	20.9
68	male	53	4	Primary	0	1	0	1	13.5
69	female	48	2	Primary	1	0	0	2	23.2
70	male	42	2	Primary	1	1	1	2	31.4
71	male	68	4	Primary	0	1	0	1	11.9
72	male	31	3	Primary	1	0	0	1	23.2
73	female	40	4	Primary	1	0	0	1	8.5
74	male	46	4	Primary	0	0	0	2	15.3
75	female	54	2	Primary	1	0	0	2	22
76	male	55	3	Primary	1	1	1		Lost
77	female	48	4	Primary	0	0	0	2	3
78	female	18	4	Primary	0	0	0		Lost
79	male	41	4	Primary	0	1	0	1	10.1
80	female	48	3	Primary	1	1	1	2	19.33
81	female	36	3	Primary	1	1	1	2	21
82	male	53	2	Primary	1		0	2	18.6
83	male	61	4	Primary	0	1	0	2	11.1
84	female	27	4	Primary	1	0	0	1	2.1
85	male	52	2	Primary	1	1	1		Lost
86	male	74	4	Primary	0	0	0	1	10.8
87	male	51	2	Primary	1	0	0	2	24.5
88	male	40	4	Primary	0	1	0	2	22.18
89	female	61	4	Primary	0	1	0	2	19
90	female	31	4	Primary	0	0	0	2	18.8
91	female	42	2	Primary	1	0	0		Lost
92	male	37	4	Primary	0	0	0	1	20
93	male	54	4	Primary	0	1	0	2	15
94	female	64	4	Primary	0	1	0	1	11.2
95	male	49	2	Primary	1	1	1	2	21
96	male	66	2	Primary	1	1	1		Lost
97	female	45	3	Primary	1	1	1	2	19.33
98	male	61	4	Primary	0	1	0		Lost
99	male	50	4	Primary	0	0	0	2	26.5
100	male	49	4	Primary	0	1	0	2	16.3
101	female	62	4	Primary	0	1	0	1	16.7
102	male	30	2	Primary	1	1	1	2	25.5
103	male	52	4	Primary	0	0	0	1	15
104	female	56	4	Primary	0	1	0	1	9
105	female	50	4	Primary	1	0	0	2	15.3
106	male	35	3	Primary	1	0	0	2	26.3
107	male	30	4	Primary	1	0	0	2	25.9
108	female	57	4	Primary	0	0	0	1	9
109	female	59	4	Primary	0	1	0	1	3.5
110	female	67	4	Primary	0	1	0	1	12.36
111	male	36	2	Primary	1	1	1	2	29.9
112	male	60	4	Primary	0	1	0	1	11
113	female	52	4	Primary	0	1	0	1	11.9
114	male	61	4	Primary	0	1	0	2	21.33
115	male	19	4	Primary	0	0	0	1	6.6
116	male	33	2	Primary	1	0	0	2	20.33
117	female	59	4	Primary	0	1	0	2	21.91
118	male	44	4	Primary	0	1	0	2	14.6
119	male	50	4	Primary	0	0	0	1	4
120	female	55	4	Primary	0	1	0	1	20.6
121	male	50	4	Primary	0	1	0	1	4.2
122	male	58	4	Primary	0	0	0	1	2.3
123	female	59	4	Primary	0	1	0	1	8.8
124	female	19	4	Primary	0	0	0	2	21.5
125	female	78	4	Primary	0	0	0	2	9.4
126	female	28	4	Primary	0	1	0	1	11.2
127	female	28	2	Primary	1	0	0	2	20.27
128	male	53	3	Primary	1	1	1	2	29.9
129	female	26	4	Primary	0	0	0		Lost
130	male	57	3	Primary	1	1	1	2	26.4
131	male	46	4	Primary	0	0	0	2	21.94
132	female	42	2	Primary	1	1	1	2	25.1
133	male	70	4	Primary	0	0	0	1	11
134	female	66	4	Primary	0	1	0	2	19.9
135	female	56	2	Primary	1	1	1	2	21
136	male	34	2	Primary	1	0	0	1	12.0
137	male	48	4	Primary	0	0	0	1	15
138	male	29	2	Primary	1	1	1		Lost
139	female	48	4	Primary	0	1	0		Lost
140	male	25	2	Primary	1	0	0	2	21
141	female	49	2	Primary	1	1	1	2	29.2
142	female	47	2	Primary	1	0	0	2	20
143	female	60	4	Primary	0	1	0	2	19.5
144	male	57	4	Primary	0	1	0		Lost
145	male	49	4	Primary	0	1	0		Lost
146	female	30	4	Primary	0	0	0	2	18.7
147	female	48	4	Primary	0	1	0	2	25.5
148	male	47	3	Primary	1	0	0		Lost
149	female	46	3	Primary	1	0	0		Lost
150	male	34	4	Primary	0	0	0		Lost
151	female	73	4	Primary	0	1	0	1	12
152	female	49	4	Primary	0	1	0	1	3.7
153	female	63	4	Primary	0	1	0	1	19
154	female	67	3	Primary	1	1	1	2	25.5
155	male	75	4	Primary	0	1	0	2	25.1
156	female	58	4	Primary	0	1	0	2	10.8
157	male	60	4	Primary	0	1	0	1	25.2
158	male	35	4	Primary	0	0	0		Lost
159	male	62	4	Primary	0	0	0	2	20.27
160	female	51	4	Primary	0	1	0	1	14
161	male	62	4	Primary	0	0	0	2	31.2
162	female	30	4	Primary	0	1	0	1	8
163	female	50	2	Primary	1	0	0	2	23.72
164	male	66	2	Primary	1	0	0	2	25.9
165	female	31	4	Primary	0	0	0	1	0.6
166	female	64	2	Primary	1	1	1	2	19.33
167	female	48	4	Primary	0	0	0	2	26.5
168	female	56	4	Primary	0	0	0	2	24.12
169	male	29	2	Primary	1	0	0	2	19
170	male	66	4	Primary	0	1	0	1	5.2
171	male	53	3	Primary	1	1	1		Lost
172	female	18	4	Primary	1	0	0	1	7.4
173	male	59	4	Primary	0	0	0	2	25.3
174	male	28	4	Primary	0	1	0	2	5.1
175	female	25	3	Primary	1	1	1	2	30.5
176	male	56	4	Primary	0	0	0	1	20
177	male	50	4	Primary	0	1	0	1	18.2
178	male	28	4	Primary	0	0	0	1	8.8
179	female	36	3	Primary	1	1	1	1	18.7
180	female	58	4	Primary	0	1	0	1	5
181	male	55	2	Primary	1	0	1	2	25.2
182	male	46	2	Primary	1	0	0	2	25.5
183	male	44	2	Primary	1	0	0	2	26.3
184	female	45	4	Primary	0	1	0	1	4
185	female	69	4	Primary	0	1	0	2	12
186	male	53	3	Primary	1	0	0	2	19
187	male	53	2	Primary	1	0	0	2	21.67
188	female	50	4	Primary	0	1	0	1	4
189	male	55	4	Primary	0	1	0	1	7
190	male	23	2	Primary	1	0	0	2	19
191	male	59	4	Primary	0	1	0	1	18.2
192	female	45	2	Primary	1	0	0	2	24
193	female	46	4	Primary	0	1	0	2	28.9
194	male	62	4	Primary	0	1	0	1	4.8
195	female	37	3	Primary	1	0	0		Lost
196	female	56	4	Primary	0	1	0	1	7.3
197	male	37	2	Primary	1	1	1	2	9
198	female	44	4	Primary	0	0	0		Lost
199	male	38	2	Primary	1	1	1	2	21
200	female	67	4	Primary	0	0	0	1	8.8
201	male	42	2	Primary	1	1	1	2	21
202	female	71	4	Primary	0	0	0	1	3
203	female	61	4	Primary	0	0	0	2	21
204	female	37	2	Primary	1	1	1	2	20.67
205	male	61	4	Primary	0	1	0	1	0.1
206	female	56	2	Primary	1	0	0	2	26.4
207	male	77	4	Primary	0	1	0	1	4
208	male	49	3	Primary	1	1	1	2	24.21
209	female	56	4	Primary	0	1	0	1	0.9
210	male	29	4	Primary	0	1	0	1	12
211	male	78	4	Primary	0	1	0	1	6.8
212	female	34	2	Primary	1	0	0	2	22.91
213	male	38	2	Primary	1	0	0	2	29.8
214	male	39	2	Primary	1	0	0		Lost
215	female	64	4	Primary	0	1	0	1	3.5
216	female	56	4	Primary	0	1	0	2	26.2
217	male	46	4	Primary	0	0	0	2	15.3
218	male	37	4	Primary	0	0	0	2	26
219	female	71	4	Primary	0	1	0	2	9.8
220	male	27	4	Primary	0	0	0	2	21
221	female	55	4	Primary	0	1	0	2	31.2
222	male	57	4	Primary	0	0	0	2	19.5
223	female	28	4	Primary	0	0	0	2	31.2
224	female	47	2	Primary	1	1	1	1	14.4
225	female	59	4	Primary	0	1	0	2	23.91
226	male	49	2	Primary	1	1	1	2	22.36
227	male	49	3	Primary	1	1	1		Lost
228	female	57	4	Primary	0	1	0	2	21
229	female	36	2	Primary	1	1	1	2	25.2
230	female	69	4	Primary	0	1	0	2	8
231	male	48	4	Primary	0	1	0	1	7.8
232	female	30	4	Primary	1	0	0	2	24.2
