# Supplementary material for: Nuclear autoantigenic sperm protein facilitates glioblastoma progression and radioresistance by regulating the ANXA2/STAT3 axis
Source: CNS Neurosci Ther. 2024 Apr 11;30(4):e14709. doi: 10.1111/cns.14709 (PMC11009454; doi:10.1111/cns.14709)
Supplement: Supplementary file 7 — Table S3. [file CNS-30-e14709-s004.xlsx]

## Sheet: Sheet1
Accession	Protein names	Gene names	MW [kDa]	Protein score	Sequence coverage (%)	# Unique Peptides	# Peptides	# PSMs	Abundances
P49321	Nuclear autoantigenic sperm protein	NASP	85.2	1689	58	26	26	35	3.0671e+08
P63261	Actin, cytoplasmic 2	ACTG1	41.8	317	30	1	8	8	1399293
P09651	Heterogeneous nuclear ribonucleoprotein A1	HNRNPA1	38.7	264	13	2	4	6	2.14314e+07
P07355	Annexin A2	ANXA2	38.6	202	18	5	5	6	1.17992e+07
Q13885	Tubulin beta-2A chain	TUBB2A	49.9	146	9	3	3	4	6.10794e+06
Q7Z6Z7	E3 ubiquitin-protein ligase HUWE1	HUWE1	481.6	140	1	1	1	1	16508521
P53396	ATP-citrate synthase	ACLY	120.8	136	3	3	3	3	4.66317e+06
P51991	Heterogeneous nuclear ribonucleoprotein A3	HNRNPA3	39.6	130	8	1	2	4
P62244	40S ribosomal protein S15a	RPS15A	14.8	96	18	2	2	2	7426963
P62826	GTP-binding nuclear protein Ran	RAN	24.4	84	19	3	3	3	4.08975e+06
P00338	L-lactate dehydrogenase A chain	LDHA	36.7	83	5	1	1	1	1.04666e+06
Q5D862	Filaggrin-2	FLG2	247.9	80	0	1	1	1	1.01921e+06
P81605	Dermcidin	DCD	11.3	78	20	2	2	2	6.66864e+06
Q16831	Uridine phosphorylase 1	UPP1	33.9	68	3	1	1	1	2.59669e+06
P50914	60S ribosomal protein L14	RPL14	23.4	60	6	1	1	1	1.37672e+06
P40429	60S ribosomal protein L13a	RPL13A	23.6	60	5	1	1	1	731838
Q9Y490	Talin-1	TLN1	269.6	59	1	1	1	1	184258
P62829	60S ribosomal protein L23	RPL23	14.9	59	11	1	1	1	4599178
Q9Y277	Voltage-dependent anion-selective channel protein 3	VDAC3	30.6	58	4	1	1	1
P10620	Microsomal glutathione S-transferase 1	MGST1	17.6	55	8	1	1	1
P52272	Heterogeneous nuclear ribonucleoprotein M	HNRNPM	77.5	53	2	1	1	1	827295
Q6P5R6	60S ribosomal protein L22-like 1	RPL22L1	14.6	52	10	1	1	1	3.38597e+06
P46781	40S ribosomal protein S9	RPS9	22.6	52	5	1	1	1	2189652
P21333	Filamin-A	FLNA	280.6	51	0	1	1	1	821010
P62847	40S ribosomal protein S24	RPS24	15.4	50	9	1	1	1
P27708	CAD protein	CAD	242.8	50	1	1	1	1
P62937	Peptidyl-prolyl cis-trans isomerase A	PPIA	18	49	5	1	1	1	881082
Q9Y224	RNA transcription, translation and transport factor protein	RTRAF	28.1	48	7	1	1	1
Q14444	Caprin-1	CAPRIN1	78.3	48	2	1	1	1	1696848
P06703	Protein S100-A6	S100A6	10.2	47	9	1	1	1	8.37177e+06
P46939	Utrophin	UTRN	394.2	46	0	1	1	1	160049
P46779	60S ribosomal protein L28	RPL28	15.7	46	8	1	1	1	2286415
P42766	60S ribosomal protein L35	RPL35	14.5	45	6	1	1	1	7.26167e+06
Q13425	Beta-2-syntrophin	SNTB2	57.9	44	2	1	1	1	3021303
P46776	60S ribosomal protein L27a	RPL27A	16.6	44	7	1	1	1	2.1609e+06
P26373	60S ribosomal protein L13	RPL13	24.2	43	3	1	1	1	3.84304e+06
P67936	Tropomyosin alpha-4 chain	TPM4	28.5	43	4	1	1	1	2447393
P62917	60S ribosomal protein L8	RPL8	28	42	4	1	1	1	2518003
P14678	Small nuclear ribonucleoprotein-associated proteins B and B'	SNRPB	24.6	42	3	1	1	1	581961
P09429	High mobility group protein B1	HMGB1	24.9	42	7	1	1	1	749752
P61353	60S ribosomal protein L27	RPL27	15.8	41	8	1	1	1	1.19278e+06
P18085	ADP-ribosylation factor 4	ARF4	20.5	41	6	1	1	1	1.3768e+06
P04075	Fructose-bisphosphate aldolase A	ALDOA	39.4	40	2	1	1	1	1.66244e+06
P62906	60S ribosomal protein L10a	RPL10A	24.8	39	4	1	1	1	2.53247e+06
P01857	Immunoglobulin heavy constant gamma 1	IGHG1	36.1	37	4	1	1	1
