# Supplementary material for: Nuclear autoantigenic sperm protein facilitates glioblastoma progression and radioresistance by regulating the ANXA2/STAT3 axis
Source: CNS Neurosci Ther. 2024 Apr 11;30(4):e14709. doi: 10.1111/cns.14709 (PMC11009454; doi:10.1111/cns.14709)
Supplement: Supplementary file 8 — Table S4. [file CNS-30-e14709-s005.xlsx]

## Sheet: Sheet1
gene_id	Vector1	Vector2	Vector3	OE_Nasp_1	OE_Nasp_2	OE_Nasp_3	gene_name	gene_chr	gene_start	gene_end	gene_strand	gene_length	gene_biotype	gene_description	tf_family
ENSG00000132780	15.4662	14.6187	14.9092	46.3361	45.4108	46.9924	NASP	1	45583846	45618904	+	8304	protein_coding	nuclear autoantigenic sperm protein [Source:HGNC Symbol;Acc:HGNC:7644]	-
ENSG00000123689	59.7664	68.1426	59.3867	248.875	259.556	236.604	G0S2	1	209675420	209676388	+	866	protein_coding	G0/G1 switch 2 [Source:HGNC Symbol;Acc:HGNC:30229]	-
ENSG00000166592	53.5538	61.3899	49.6985	227.287	226.149	205.994	RRAD	16	66921679	66925644	-	1709	protein_coding	RRAD, Ras related glycolysis inhibitor and calcium channel regulator [Source:HGNC Symbol;Acc:HGNC:10446]	-
ENSG00000107223	69.3313	75.1688	63.8818	257.266	255.224	232.46	EDF1	9	136862119	136866286	-	1200	protein_coding	endothelial differentiation related factor 1 [Source:HGNC Symbol;Acc:HGNC:3164]	-
ENSG00000136689	4.56082	5.99749	5.41697	32.4462	38.1392	34.0565	IL1RN	2	113107214	113134016	+	3256	protein_coding	interleukin 1 receptor antagonist [Source:HGNC Symbol;Acc:HGNC:6000]	-
ENSG00000128564	20.9105	21.8831	18.9351	69.737	76.3547	71.8841	VGF	7	101162509	101165593	-	2704	protein_coding	VGF nerve growth factor inducible [Source:HGNC Symbol;Acc:HGNC:12684]	-
ENSG00000164176	27.8834	25.3052	30.3106	6.36458	6.81592	6.7996	EDIL3	5	83940554	84384793	-	5738	protein_coding	EGF like repeats and discoidin domains 3 [Source:HGNC Symbol;Acc:HGNC:3173]	-
ENSG00000174307	27.5821	28.6941	24.9929	82.4271	80.1128	78.6087	PHLDA3	1	201464383	201469237	-	3138	protein_coding	pleckstrin homology like domain family A member 3 [Source:HGNC Symbol;Acc:HGNC:8934]	-
ENSG00000019991	16.3737	15.096	16.8501	4.69422	4.67566	4.63455	HGF	7	81699008	81770438	-	9817	protein_coding	hepatocyte growth factor [Source:HGNC Symbol;Acc:HGNC:4893]	-
ENSG00000149968	13.0457	14.394	11.6501	64.8095	81.5083	67.7746	MMP3	11	102835801	102843803	-	2048	protein_coding	matrix metallopeptidase 3 [Source:HGNC Symbol;Acc:HGNC:7173]	-
ENSG00000034510	1319.22	1331.48	1231.13	3148.96	2957.32	2856.78	TMSB10	2	84905625	84906675	+	496	protein_coding	thymosin beta 10 [Source:HGNC Symbol;Acc:HGNC:11879]	-
ENSG00000161016	355.623	374.581	324.765	995.173	956.6	869.15	RPL8	8	144789765	144792587	-	2159	protein_coding	ribosomal protein L8 [Source:HGNC Symbol;Acc:HGNC:10368]	-
ENSG00000175550	88.9622	89.1682	79.1624	270.92	259.821	232.93	DRAP1	11	65919257	65921561	+	1737	protein_coding	DR1 associated protein 1 [Source:HGNC Symbol;Acc:HGNC:3019]	-
ENSG00000126432	185.985	193.035	175.522	506.849	505.385	450.708	PRDX5	11	64318088	64321811	+	893	protein_coding	peroxiredoxin 5 [Source:HGNC Symbol;Acc:HGNC:9355]	-
ENSG00000161011	86.8529	90.0093	81.876	184.163	198.368	182.922	SQSTM1	5	179806398	179838078	+	7654	protein_coding	sequestosome 1 [Source:HGNC Symbol;Acc:HGNC:11280]	-
ENSG00000112972	48.0211	44.7737	46.9676	19.0555	18.5439	18.1787	HMGCS1	5	43289395	43313512	-	4702	protein_coding	3-hydroxy-3-methylglutaryl-CoA synthase 1 [Source:HGNC Symbol;Acc:HGNC:5007]	-
ENSG00000100644	158.912	151.113	172.104	66.8866	72.4893	69.5406	HIF1A	14	61695513	61748259	+	5151	protein_coding	hypoxia inducible factor 1 subunit alpha [Source:HGNC Symbol;Acc:HGNC:4910]	Others
ENSG00000169230	52.8885	53.8719	47.673	133.637	131.91	126.802	PRELID1	5	177303774	177306959	+	1875	protein_coding	PRELI domain containing 1 [Source:HGNC Symbol;Acc:HGNC:30255]	-
ENSG00000066279	21.7729	22.6152	23.8239	8.57184	9.10059	9.46035	ASPM	1	197084128	197146694	-	10887	protein_coding	abnormal spindle microtubule assembly [Source:HGNC Symbol;Acc:HGNC:19048]	-
ENSG00000242372	49.3339	51.7952	50.6753	133.953	131.16	121.339	EIF6	20	35278911	35284985	-	1631	protein_coding	eukaryotic translation initiation factor 6 [Source:HGNC Symbol;Acc:HGNC:6159]	-
ENSG00000105640	139.154	143.802	141.963	324.244	308.815	283.703	RPL18A	19	17859876	17864153	+	3527	protein_coding	ribosomal protein L18a [Source:HGNC Symbol;Acc:HGNC:10311]	-
ENSG00000051523	20.5263	23.3479	20.2338	77.394	72.2855	62.4699	CYBA	16	88643283	88651152	-	3357	protein_coding	cytochrome b-245 alpha chain [Source:HGNC Symbol;Acc:HGNC:2577]	-
ENSG00000210140	558.265	556.085	591.554	1711.54	1814.47	1962.08	MT-TC	MT	5761	5826	-	66	Mt_tRNA	mitochondrially encoded tRNA cysteine [Source:HGNC Symbol;Acc:HGNC:7477]	-
ENSG00000130332	18.3694	18.5268	15.665	61.9525	63.7064	58.9181	LSM7	19	2321517	2328620	-	1698	protein_coding	LSM7 homolog, U6 small nuclear RNA and mRNA degradation associated [Source:HGNC Symbol;Acc:HGNC:20470]	-
ENSG00000154646	68.5926	64.9392	74.9332	28.278	27.6891	28.3184	TMPRSS15	21	18269116	18485879	-	4233	protein_coding	transmembrane serine protease 15 [Source:HGNC Symbol;Acc:HGNC:9490]	-
ENSG00000130255	86.3642	89.4351	76.098	195.401	200.561	200.648	RPL36	19	5674947	5691876	+	2272	protein_coding	ribosomal protein L36 [Source:HGNC Symbol;Acc:HGNC:13631]	-
ENSG00000105701	95.749	96.0325	87.7242	205.309	202.633	190.435	FKBP8	19	18531751	18544077	-	2902	protein_coding	FK506 binding protein 8 [Source:HGNC Symbol;Acc:HGNC:3724]	-
ENSG00000166337	1.44569	1.44644	0.972685	9.00219	8.57419	8.69566	TAF10	11	6606296	6612667	-	6103	protein_coding	TATA-box binding protein associated factor 10 [Source:HGNC Symbol;Acc:HGNC:11543]	-
ENSG00000125730	35.4988	38.616	36.2917	74.7642	78.9104	73.5334	C3	19	6677704	6730562	-	8328	protein_coding	complement C3 [Source:HGNC Symbol;Acc:HGNC:1318]	-
ENSG00000130725	57.01	57.1241	57.0486	131.135	129.516	122.84	UBE2M	19	58555712	58558960	-	1831	protein_coding	ubiquitin conjugating enzyme E2 M [Source:HGNC Symbol;Acc:HGNC:12491]	-
ENSG00000126777	24.5567	23.9788	26.6188	10.3204	10.6539	11.5125	KTN1	14	55559072	55701526	+	17575	protein_coding	kinectin 1 [Source:HGNC Symbol;Acc:HGNC:6467]	-
ENSG00000233927	111.689	122.529	117.042	262.879	246.977	241.543	RPS28	19	8321158	8323340	+	2119	protein_coding	ribosomal protein S28 [Source:HGNC Symbol;Acc:HGNC:10418]	-
ENSG00000166598	177.588	167.625	194.071	79.0698	82.216	83.2654	HSP90B1	12	103930107	103953645	+	4695	protein_coding	heat shock protein 90 beta family member 1 [Source:HGNC Symbol;Acc:HGNC:12028]	-
ENSG00000137962	8.20102	7.6164	7.8685	2.46825	2.55446	2.82744	ARHGAP29	1	94148988	94275068	-	15524	protein_coding	Rho GTPase activating protein 29 [Source:HGNC Symbol;Acc:HGNC:30207]	-
ENSG00000169100	62.3638	65.5164	59.9548	135.632	140.548	133.502	SLC25A6	X	1386152	1392724	-	2164	protein_coding	solute carrier family 25 member 6 [Source:HGNC Symbol;Acc:HGNC:10992]	-
ENSG00000176340	124.636	125.152	94.6826	408.389	387.253	382.243	COX8A	11	63974607	63976543	+	507	protein_coding	cytochrome c oxidase subunit 8A [Source:HGNC Symbol;Acc:HGNC:2294]	-
ENSG00000131747	76.0242	68.42	78.1843	31.3585	33.1012	33.6358	TOP2A	17	40388516	40417950	-	6437	protein_coding	DNA topoisomerase II alpha [Source:HGNC Symbol;Acc:HGNC:11989]	-
ENSG00000152952	40.7049	37.1484	41.2234	17.6532	17.9622	18.1956	PLOD2	3	146069440	146163653	-	7646	protein_coding	procollagen-lysine,2-oxoglutarate 5-dioxygenase 2 [Source:HGNC Symbol;Acc:HGNC:9082]	-
ENSG00000123159	41.7166	44.9817	39.853	96.4764	95.0772	88.6401	GIPC1	19	14477760	14496149	-	4440	protein_coding	GIPC PDZ domain containing family member 1 [Source:HGNC Symbol;Acc:HGNC:1226]	-
ENSG00000168214	22.126	20.5782	22.3063	8.00463	7.536	8.96025	RBPJ	4	26163455	26435131	+	9253	protein_coding	recombination signal binding protein for immunoglobulin kappa J region [Source:HGNC Symbol;Acc:HGNC:5724]	CSL
ENSG00000087077	31.8432	33.7388	31.3918	72.9099	72.0396	71.0647	TRIP6	7	100867138	100873454	+	2802	protein_coding	thyroid hormone receptor interactor 6 [Source:HGNC Symbol;Acc:HGNC:12311]	-
ENSG00000140575	47.725	45.6115	50.0679	23.0134	22.961	24.6504	IQGAP1	15	90388218	90502243	+	11535	protein_coding	IQ motif containing GTPase activating protein 1 [Source:HGNC Symbol;Acc:HGNC:6110]	-
ENSG00000130522	59.0657	57.1481	51.1052	144.833	140.05	129.617	JUND	19	18279760	18281622	-	1863	protein_coding	JunD proto-oncogene, AP-1 transcription factor subunit [Source:HGNC Symbol;Acc:HGNC:6206]	TF_bZIP
ENSG00000142534	166.913	169.471	156.579	370.828	346.188	328.751	RPS11	19	49496365	49499689	+	1390	protein_coding	ribosomal protein S11 [Source:HGNC Symbol;Acc:HGNC:10384]	-
ENSG00000085719	45.8106	42.4597	48.1772	19.7734	20.5504	21.0067	CPNE3	8	86514427	86561498	+	6745	protein_coding	copine 3 [Source:HGNC Symbol;Acc:HGNC:2316]	-
ENSG00000160113	23.4744	24.5712	21.6502	62.9355	61.8815	56.7373	NR2F6	19	17231883	17245940	-	2676	protein_coding	nuclear receptor subfamily 2 group F member 6 [Source:HGNC Symbol;Acc:HGNC:7977]	RXR-like
ENSG00000006118	10.9211	11.7656	9.09853	32.7313	34.6916	29.7865	TMEM132A	11	60924463	60937159	+	7271	protein_coding	transmembrane protein 132A [Source:HGNC Symbol;Acc:HGNC:31092]	-
ENSG00000277632	21.7927	23.7782	19.103	66.6744	75.855	72.6759	CCL3	17	36088256	36090169	-	1494	protein_coding	C-C motif chemokine ligand 3 [Source:HGNC Symbol;Acc:HGNC:10627]	-
ENSG00000169564	59.8972	59.5847	56.884	123.267	125.706	121.559	PCBP1	2	70087454	70089203	+	1750	protein_coding	poly(rC) binding protein 1 [Source:HGNC Symbol;Acc:HGNC:8647]	-
ENSG00000188157	5.81604	5.46547	5.07765	14.4856	13.9724	13.3675	AGRN	1	1020123	1056118	+	10758	protein_coding	agrin [Source:HGNC Symbol;Acc:HGNC:329]	-
ENSG00000007080	25.4899	30.1023	24.448	82.7029	83.7936	75.6911	CCDC124	19	17933016	17943991	+	1660	protein_coding	coiled-coil domain containing 124 [Source:HGNC Symbol;Acc:HGNC:25171]	-
ENSG00000171858	230.619	232.099	221.177	555.748	504.939	465.32	RPS21	20	62387116	62388520	+	1023	protein_coding	ribosomal protein S21 [Source:HGNC Symbol;Acc:HGNC:10409]	-
ENSG00000232573	61.3996	59.572	60.1834	269.628	219.319	205.257	RPL3P4	14	98972879	98973301	-	423	processed_pseudogene	ribosomal protein L3 pseudogene 4 [Source:HGNC Symbol;Acc:HGNC:19805]	-
ENSG00000003436	15.2603	14.7614	15.5101	6.85989	7.13813	6.76006	TFPI	2	187464230	187565760	-	11714	protein_coding	tissue factor pathway inhibitor [Source:HGNC Symbol;Acc:HGNC:11760]	-
ENSG00000162512	1.31003	1.181	1.24385	5.98506	6.01462	6.11111	SDC3	1	30869467	30908761	-	7067	protein_coding	syndecan 3 [Source:HGNC Symbol;Acc:HGNC:10660]	-
ENSG00000187840	70.4726	68.7086	68.5702	164.375	164.444	149.872	EIF4EBP1	8	38030341	38060365	+	1073	protein_coding	eukaryotic translation initiation factor 4E binding protein 1 [Source:HGNC Symbol;Acc:HGNC:3288]	-
ENSG00000006468	21.5298	19.8904	20.4967	9.61806	9.67289	9.62302	ETV1	7	13891228	13991425	-	9616	protein_coding	ETS variant 1 [Source:HGNC Symbol;Acc:HGNC:3490]	ETS
ENSG00000163565	31.2783	29.8732	31.106	13.5785	12.7708	14.0488	IFI16	1	158999968	159055155	+	5294	protein_coding	interferon gamma inducible protein 16 [Source:HGNC Symbol;Acc:HGNC:5395]	-
ENSG00000255248	8.94269	8.63301	9.31355	4.18172	4.05069	4.05518	MIR100HG	11	122028327	122556721	-	19385	processed_transcript	mir-100-let-7a-2-mir-125b-1 cluster host gene [Source:HGNC Symbol;Acc:HGNC:39522]	-
ENSG00000104964	31.372	31.9309	27.0208	69.6463	67.0101	65.007	AES	19	3052910	3063107	-	5298	protein_coding	amino-terminal enhancer of split [Source:HGNC Symbol;Acc:HGNC:307]	-
ENSG00000111786	19.4335	19.3769	16.8465	49.2684	49.6873	43.8092	SRSF9	12	120461668	120469793	-	3744	protein_coding	serine and arginine rich splicing factor 9 [Source:HGNC Symbol;Acc:HGNC:10791]	-
ENSG00000262814	7.19256	6.08911	5.7746	40.1454	36.0981	34.8947	MRPL12	17	81703357	81707526	+	1028	protein_coding	mitochondrial ribosomal protein L12 [Source:HGNC Symbol;Acc:HGNC:10378]	-
ENSG00000126934	37.4751	37.0808	33.5545	76.3426	72.1463	71.0467	MAP2K2	19	4090321	4124129	-	5236	protein_coding	mitogen-activated protein kinase kinase 2 [Source:HGNC Symbol;Acc:HGNC:6842]	-
ENSG00000124207	85.5324	82.9968	95.1429	41.4147	41.1522	42.4712	CSE1L	20	49046246	49096960	+	3800	protein_coding	chromosome segregation 1 like [Source:HGNC Symbol;Acc:HGNC:2431]	-
ENSG00000161970	3.36261	3.38506	3.04365	19.1297	16.2627	15.8832	RPL26	17	8377516	8383250	-	2513	protein_coding	ribosomal protein L26 [Source:HGNC Symbol;Acc:HGNC:10327]	-
ENSG00000118046	7.04124	6.46544	5.4972	17.6374	17.9681	16.8989	STK11	19	1177558	1228435	+	8639	protein_coding	serine/threonine kinase 11 [Source:HGNC Symbol;Acc:HGNC:11389]	-
ENSG00000116132	26.7947	25.1609	27.0239	12.1422	12.9859	12.6537	PRRX1	1	170662728	170739419	+	8246	protein_coding	paired related homeobox 1 [Source:HGNC Symbol;Acc:HGNC:9142]	Homeobox
ENSG00000133265	31.657	32.6358	30.3509	69.3553	71.3637	68.9863	HSPBP1	19	55262231	55280381	-	2159	protein_coding	HSPA (Hsp70) binding protein 1 [Source:HGNC Symbol;Acc:HGNC:24989]	-
ENSG00000131171	56.4708	52.2006	58.6901	22.5642	22.8172	21.5854	SH3BGRL	X	81201943	81298547	+	2304	protein_coding	SH3 domain binding glutamate rich protein like [Source:HGNC Symbol;Acc:HGNC:10823]	-
ENSG00000145912	27.2814	27.8488	23.0587	72.7687	75.7741	71.0133	NHP2	5	178149460	178153967	-	1510	protein_coding	NHP2 ribonucleoprotein [Source:HGNC Symbol;Acc:HGNC:14377]	-
ENSG00000210135	796.678	708.704	577.053	2097.81	2131.37	2333.9	MT-TN	MT	5657	5729	-	73	Mt_tRNA	mitochondrially encoded tRNA asparagine [Source:HGNC Symbol;Acc:HGNC:7493]	-
ENSG00000105401	55.984	55.6473	47.3005	124.566	120.393	113.466	CDC37	19	10391134	10420121	-	3041	protein_coding	cell division cycle 37 [Source:HGNC Symbol;Acc:HGNC:1735]	-
ENSG00000130204	34.8708	37.6433	31.6073	79.9528	78.3724	74.3391	TOMM40	19	44890569	44903689	+	3610	protein_coding	translocase of outer mitochondrial membrane 40 [Source:HGNC Symbol;Acc:HGNC:18001]	-
ENSG00000139329	18.3221	18.5688	19.5832	5.03561	5.01935	5.63205	LUM	12	91102629	91111831	-	3008	protein_coding	lumican [Source:HGNC Symbol;Acc:HGNC:6724]	-
ENSG00000105509	26.0625	29.4124	22.7962	78.5887	90.5065	73.1054	HAS1	19	51713112	51723994	-	2241	protein_coding	hyaluronan synthase 1 [Source:HGNC Symbol;Acc:HGNC:4818]	-
ENSG00000125817	36.1646	36.1696	32.0571	75.957	73.3388	74.8137	CENPB	20	3783851	3786690	-	2840	protein_coding	centromere protein B [Source:HGNC Symbol;Acc:HGNC:1852]	-
ENSG00000074071	48.4272	46.1854	44.9562	121.11	111.487	108.863	MRPS34	16	1771890	1773155	-	1097	protein_coding	mitochondrial ribosomal protein S34 [Source:HGNC Symbol;Acc:HGNC:16618]	-
ENSG00000182087	24.1847	25.39	25.5025	51.6837	51.3542	48.8727	TMEM259	19	1009648	1021179	-	4031	protein_coding	transmembrane protein 259 [Source:HGNC Symbol;Acc:HGNC:17039]	-
ENSG00000112893	10.5389	9.81718	10.3676	4.2209	4.20829	4.48085	MAN2A1	5	109689366	109869625	+	11815	protein_coding	mannosidase alpha class 2A member 1 [Source:HGNC Symbol;Acc:HGNC:6824]	-
ENSG00000116871	37.5563	41.6254	36.1906	79.2329	78.0977	74.9334	MAP7D1	1	36155579	36180849	+	5271	protein_coding	MAP7 domain containing 1 [Source:HGNC Symbol;Acc:HGNC:25514]	-
ENSG00000149923	38.9076	39.5093	36.4525	81.1791	79.8195	75.5315	PPP4C	16	30075978	30085377	+	2734	protein_coding	protein phosphatase 4 catalytic subunit [Source:HGNC Symbol;Acc:HGNC:9319]	-
ENSG00000155366	68.983	70.1436	56.4137	156.569	157.188	143.493	RHOC	1	112701106	112707434	-	4028	protein_coding	ras homolog family member C [Source:HGNC Symbol;Acc:HGNC:669]	-
ENSG00000168003	16.1635	16.4078	15.4219	33.963	34.6387	32.4078	SLC3A2	11	62856102	62888875	+	5178	protein_coding	solute carrier family 3 member 2 [Source:HGNC Symbol;Acc:HGNC:11026]	-
ENSG00000171223	25.912	24.1048	22.9573	61.8552	61.0684	58.1772	JUNB	19	12791496	12793315	+	1820	protein_coding	JunB proto-oncogene, AP-1 transcription factor subunit [Source:HGNC Symbol;Acc:HGNC:6205]	TF_bZIP
ENSG00000162302	23.5675	23.1739	20.0611	57.1524	51.1904	51.4112	RPS6KA4	11	64359148	64372215	+	3807	protein_coding	ribosomal protein S6 kinase A4 [Source:HGNC Symbol;Acc:HGNC:10433]	-
ENSG00000115355	4.71012	4.63416	5.43016	1.734	1.96687	2.0135	CCDC88A	2	55287842	55419895	-	33942	protein_coding	coiled-coil domain containing 88A [Source:HGNC Symbol;Acc:HGNC:25523]	-
ENSG00000033867	19.391	18.8054	20.0278	8.20972	8.64507	9.48955	SLC4A7	3	27372721	27484420	-	9616	protein_coding	solute carrier family 4 member 7 [Source:HGNC Symbol;Acc:HGNC:11033]	-
ENSG00000011426	54.4138	50.1638	57.3456	24.0738	26.1422	26.738	ANLN	7	36389806	36453791	+	6012	protein_coding	anillin actin binding protein [Source:HGNC Symbol;Acc:HGNC:14082]	-
ENSG00000167779	109.127	120.437	99.0626	265.886	284.256	239.665	IGFBP6	12	53097436	53102345	+	1346	protein_coding	insulin like growth factor binding protein 6 [Source:HGNC Symbol;Acc:HGNC:5475]	-
ENSG00000184897	27.9129	29.3598	22.8395	79.8131	82.6443	73.1986	H1FX	3	129314771	129316277	-	1507	protein_coding	H1 histone family member X [Source:HGNC Symbol;Acc:HGNC:4722]	-
ENSG00000075223	30.2542	28.4149	31.5177	13.9875	12.5953	14.0669	SEMA3C	7	80742538	80922359	-	6268	protein_coding	semaphorin 3C [Source:HGNC Symbol;Acc:HGNC:10725]	-
ENSG00000106211	230.74	232.372	198.626	463.694	431.238	438.634	HSPB1	7	76302544	76304295	+	1634	protein_coding	heat shock protein family B (small) member 1 [Source:HGNC Symbol;Acc:HGNC:5246]	-
ENSG00000169976	177.167	173.473	160.037	341.845	352.437	330.579	SF3B5	6	144094881	144095573	-	693	protein_coding	splicing factor 3b subunit 5 [Source:HGNC Symbol;Acc:HGNC:21083]	-
ENSG00000099817	29.5408	31.1548	26.469	67.6656	68.1508	59.9371	POLR2E	19	1086579	1095380	-	4865	protein_coding	RNA polymerase II subunit E [Source:HGNC Symbol;Acc:HGNC:9192]	-
ENSG00000137831	9.02918	8.27419	9.70733	3.46194	3.19914	3.27517	UACA	15	70654554	70763593	-	11031	protein_coding	uveal autoantigen with coiled-coil domains and ankyrin repeats [Source:HGNC Symbol;Acc:HGNC:15947]	-
ENSG00000126461	20.6704	21.6921	17.5331	45.9214	46.983	46.661	SCAF1	19	49642125	49658642	+	4548	protein_coding	SR-related CTD associated factor 1 [Source:HGNC Symbol;Acc:HGNC:30403]	-
ENSG00000077232	10.654	10.1195	10.9088	5.13226	5.07076	5.54867	DNAJC10	2	182716041	182794464	+	21835	protein_coding	DnaJ heat shock protein family (Hsp40) member C10 [Source:HGNC Symbol;Acc:HGNC:24637]	-
ENSG00000139278	33.9543	32.1278	35.4417	13.8638	14.8954	16.429	GLIPR1	12	75480680	75503853	+	6273	protein_coding	GLI pathogenesis related 1 [Source:HGNC Symbol;Acc:HGNC:17001]	-
ENSG00000143341	5.26395	4.8378	6.09539	1.63056	1.76563	1.86169	HMCN1	1	185734551	186190949	+	18579	protein_coding	hemicentin 1 [Source:HGNC Symbol;Acc:HGNC:19194]	-
ENSG00000197594	10.3879	9.69667	9.6518	4.14394	4.03667	3.96922	ENPP1	6	131808016	131895155	+	9959	protein_coding	ectonucleotide pyrophosphatase/phosphodiesterase 1 [Source:HGNC Symbol;Acc:HGNC:3356]	-
ENSG00000152661	52.103	47.0112	51.3935	23.958	23.5755	23.2393	GJA1	6	121435577	121449727	+	3413	protein_coding	gap junction protein alpha 1 [Source:HGNC Symbol;Acc:HGNC:4274]	-
ENSG00000107404	15.7534	17.1977	14.3971	41.3805	38.3621	36.8135	DVL1	1	1335276	1349350	-	3814	protein_coding	dishevelled segment polarity protein 1 [Source:HGNC Symbol;Acc:HGNC:3084]	-
ENSG00000100300	96.0409	92.5143	73.7918	226.426	218.954	207.421	TSPO	22	43151514	43163242	+	1455	protein_coding	translocator protein [Source:HGNC Symbol;Acc:HGNC:1158]	-
ENSG00000133169	53.7201	54.3678	49.6805	126.285	131.587	119.875	BEX1	X	103062651	103064240	-	864	protein_coding	brain expressed X-linked 1 [Source:HGNC Symbol;Acc:HGNC:1036]	-
ENSG00000130748	27.7401	26.5487	18.9405	109.004	94.7484	96.0149	TMEM160	19	47045907	47048630	-	663	protein_coding	transmembrane protein 160 [Source:HGNC Symbol;Acc:HGNC:26042]	-
ENSG00000166595	55.7464	57.301	47.3175	140.902	140.765	125.704	CIAO2B	16	66932055	66934423	-	1070	protein_coding	cytosolic iron-sulfur assembly component 2B [Source:HGNC Symbol;Acc:HGNC:24261]	-
ENSG00000113810	30.9678	31.6881	36.2983	14.6094	14.6121	16.0106	SMC4	3	160399274	160434962	+	8457	protein_coding	structural maintenance of chromosomes 4 [Source:HGNC Symbol;Acc:HGNC:14013]	-
ENSG00000116005	27.2776	25.8755	29.0747	12.2789	13.1187	12.1565	PCYOX1	2	70257386	70281191	+	5870	protein_coding	prenylcysteine oxidase 1 [Source:HGNC Symbol;Acc:HGNC:20588]	-
ENSG00000038427	29.1126	27.618	33.5759	12.2731	13.316	14.2569	VCAN	5	83471465	83582303	+	14831	protein_coding	versican [Source:HGNC Symbol;Acc:HGNC:2464]	-
ENSG00000173153	19.0093	20.3233	15.3531	50.6048	49.849	47.313	ESRRA	11	64305572	64316743	+	3030	protein_coding	estrogen related receptor alpha [Source:HGNC Symbol;Acc:HGNC:3471]	ESR-like
ENSG00000114346	27.2536	28.4093	29.0744	13.119	13.5407	14.1436	ECT2	3	172750682	172821474	+	5499	protein_coding	epithelial cell transforming 2 [Source:HGNC Symbol;Acc:HGNC:3155]	-
ENSG00000162191	33.5455	32.9838	30.5237	65.5769	68.3464	65.2864	UBXN1	11	62676498	62679117	-	2532	protein_coding	UBX domain protein 1 [Source:HGNC Symbol;Acc:HGNC:18402]	-
ENSG00000130513	13.7546	15.4325	12.1708	39.3646	40.6463	38.9578	GDF15	19	18374731	18389176	+	2087	protein_coding	growth differentiation factor 15 [Source:HGNC Symbol;Acc:HGNC:30142]	-
ENSG00000130811	25.4703	26.7351	22.3014	56.8181	54.8605	53.5681	EIF3G	19	10115017	10119918	-	3486	protein_coding	eukaryotic translation initiation factor 3 subunit G [Source:HGNC Symbol;Acc:HGNC:3274]	-
ENSG00000090266	21.9502	20.5125	19.5742	43.1252	42.8824	40.7365	NDUFB2	7	140690777	140722790	+	4447	protein_coding	NADH:ubiquinone oxidoreductase subunit B2 [Source:HGNC Symbol;Acc:HGNC:7697]	-
ENSG00000176845	14.9065	15.0968	14.1504	37.6639	38.6764	34.1383	METRNL	17	83079691	83095119	+	2626	protein_coding	meteorin like, glial cell differentiation regulator [Source:HGNC Symbol;Acc:HGNC:27584]	-
ENSG00000099800	20.281	20.0934	19.1519	53.4476	51.2619	46.0875	TIMM13	19	2425624	2427894	-	1973	protein_coding	translocase of inner mitochondrial membrane 13 [Source:HGNC Symbol;Acc:HGNC:11816]	-
ENSG00000151239	62.1025	58.6306	65.8333	26.1334	29.5929	30.6168	TWF1	12	43793723	43806375	-	3932	protein_coding	twinfilin actin binding protein 1 [Source:HGNC Symbol;Acc:HGNC:9620]	-
ENSG00000175756	31.4952	31.7992	25.4106	83.4106	79.1274	73.399	AURKAIP1	1	1373730	1375495	-	1669	protein_coding	aurora kinase A interacting protein 1 [Source:HGNC Symbol;Acc:HGNC:24114]	-
ENSG00000173486	18.7793	18.5323	15.0154	54.1641	52.8673	48.0087	FKBP2	11	64241003	64244132	+	1608	protein_coding	FK506 binding protein 2 [Source:HGNC Symbol;Acc:HGNC:3718]	-
ENSG00000115419	18.6396	16.7738	18.2792	8.48411	7.94732	8.85481	GLS	2	190880827	190965552	+	9827	protein_coding	glutaminase [Source:HGNC Symbol;Acc:HGNC:4331]	-
ENSG00000166200	18.3672	18.0379	19.8297	8.38392	8.44534	9.11727	COPS2	15	49106068	49155661	-	7510	protein_coding	COP9 signalosome subunit 2 [Source:HGNC Symbol;Acc:HGNC:30747]	-
ENSG00000125753	28.729	30.4573	25.5044	61.0279	61.2247	57.5599	VASP	19	45506579	45526983	+	3601	protein_coding	vasodilator stimulated phosphoprotein [Source:HGNC Symbol;Acc:HGNC:12652]	-
ENSG00000117724	25.1088	24.0411	26.8455	9.49838	10.2183	12.3018	CENPF	1	214603195	214664588	+	11690	protein_coding	centromere protein F [Source:HGNC Symbol;Acc:HGNC:1857]	-
ENSG00000113594	7.86626	7.81049	8.89105	3.16477	3.23007	3.42924	LIFR	5	38474963	38608354	-	11864	protein_coding	LIF receptor alpha [Source:HGNC Symbol;Acc:HGNC:6597]	-
ENSG00000197632	18.292	20.0726	20.0652	42.1345	46.7121	43.3179	SERPINB2	18	63871692	63903890	+	2748	protein_coding	serpin family B member 2 [Source:HGNC Symbol;Acc:HGNC:8584]	-
ENSG00000142871	10.478	10.5258	9.74192	29.9868	26.3288	29.7462	CYR61	1	85580761	85583962	+	2455	protein_coding	cysteine rich angiogenic inducer 61 [Source:HGNC Symbol;Acc:HGNC:2654]	-
ENSG00000176101	48.4257	55.5813	44.4865	125.327	124.5	114.076	SSNA1	9	137188647	137190370	+	1183	protein_coding	SS nuclear autoantigen 1 [Source:HGNC Symbol;Acc:HGNC:11321]	-
ENSG00000156802	25.6288	24.6008	27.8983	10.3605	10.1456	12.3961	ATAD2	8	123319850	123416350	-	7118	protein_coding	ATPase family, AAA domain containing 2 [Source:HGNC Symbol;Acc:HGNC:30123]	-
ENSG00000099814	6.74939	7.27565	6.94567	15.8339	14.7735	15.635	CEP170B	14	104865280	104896770	+	7199	protein_coding	centrosomal protein 170B [Source:HGNC Symbol;Acc:HGNC:20362]	-
ENSG00000101335	32.0692	35.3133	30.9983	64.9562	66.6967	65.6498	MYL9	20	36541484	36551447	+	2821	protein_coding	myosin light chain 9 [Source:HGNC Symbol;Acc:HGNC:15754]	-
ENSG00000006015	9.58745	9.52539	7.94374	26.2635	25.2257	23.2883	REX1BD	19	18588685	18592336	+	3370	protein_coding	required for excision 1-B domain containing [Source:HGNC Symbol;Acc:HGNC:26098]	-
ENSG00000102699	22.1148	20.3884	22.4	9.71185	9.62386	10.47	PARP4	13	24420926	24512810	-	6080	protein_coding	poly(ADP-ribose) polymerase family member 4 [Source:HGNC Symbol;Acc:HGNC:271]	-
ENSG00000189001	48.6811	50.6993	44.6924	105.614	102.127	93.6396	SBSN	19	35523367	35528351	-	1986	protein_coding	suprabasin [Source:HGNC Symbol;Acc:HGNC:24950]	-
ENSG00000141526	8.26152	7.64299	6.99298	17.7457	18.6995	16.2158	SLC16A3	17	82228397	82261129	+	8995	protein_coding	solute carrier family 16 member 3 [Source:HGNC Symbol;Acc:HGNC:10924]	-
ENSG00000136824	19.0206	17.8585	20.2003	8.32549	8.23095	8.89944	SMC2	9	104094260	104141417	+	6468	protein_coding	structural maintenance of chromosomes 2 [Source:HGNC Symbol;Acc:HGNC:14011]	-
ENSG00000175573	21.8051	22.33	20.8741	55.9822	48.8939	55.4256	C11orf68	11	65916808	65919117	-	1761	protein_coding	chromosome 11 open reading frame 68 [Source:HGNC Symbol;Acc:HGNC:28801]	-
ENSG00000160877	63.7173	66.3918	52.9078	129.226	127.031	124.441	NACC1	19	13118103	13141141	+	4474	protein_coding	nucleus accumbens associated 1 [Source:HGNC Symbol;Acc:HGNC:20967]	-
ENSG00000101938	14.6142	12.9112	14.532	3.38924	2.676	4.15803	CHRDL1	X	110673856	110795819	-	3920	protein_coding	chordin like 1 [Source:HGNC Symbol;Acc:HGNC:29861]	-
ENSG00000185803	17.7295	15.6486	14.896	38.5054	36.9093	36.6425	SLC52A2	8	144354135	144361286	+	3077	protein_coding	solute carrier family 52 member 2 [Source:HGNC Symbol;Acc:HGNC:30224]	-
ENSG00000184524	14.9589	14.3405	11.1113	46.3563	43.5368	40.5886	CEND1	11	787104	790123	-	1649	protein_coding	cell cycle exit and neuronal differentiation 1 [Source:HGNC Symbol;Acc:HGNC:24153]	-
ENSG00000113161	31.9118	27.3315	30.2895	14.6334	14.1564	14.0113	HMGCR	5	75336329	75362104	+	6215	protein_coding	3-hydroxy-3-methylglutaryl-CoA reductase [Source:HGNC Symbol;Acc:HGNC:5006]	-
ENSG00000133316	4.21347	3.85479	4.12608	12.9665	12.0928	11.9216	WDR74	11	62832342	62841809	-	4247	protein_coding	WD repeat domain 74 [Source:HGNC Symbol;Acc:HGNC:25529]	-
ENSG00000113739	6.61087	8.04085	8.0478	19.4182	21.5113	18.2628	STC2	5	173314713	173329503	-	6128	protein_coding	stanniocalcin 2 [Source:HGNC Symbol;Acc:HGNC:11374]	-
ENSG00000156011	7.59267	7.82837	8.34828	3.0756	3.42775	3.6656	PSD3	8	18527301	19084730	-	15213	protein_coding	pleckstrin and Sec7 domain containing 3 [Source:HGNC Symbol;Acc:HGNC:19093]	-
ENSG00000138182	18.9096	16.5087	20.1041	7.02628	7.6646	7.82119	KIF20B	10	89701610	89774939	+	6851	protein_coding	kinesin family member 20B [Source:HGNC Symbol;Acc:HGNC:7212]	-
ENSG00000144674	16.73	16.0298	18.2398	7.69929	7.90625	8.60637	GOLGA4	3	37243177	37366751	+	10737	protein_coding	golgin A4 [Source:HGNC Symbol;Acc:HGNC:4427]	-
ENSG00000152601	23.4752	21.906	24.8742	10.5376	11.0356	12.2124	MBNL1	3	152243828	152465780	+	9989	protein_coding	muscleblind like splicing regulator 1 [Source:HGNC Symbol;Acc:HGNC:6923]	-
ENSG00000182670	14.1614	12.3925	15.198	5.77858	5.68444	6.5654	TTC3	21	37073226	37203112	+	15883	protein_coding	tetratricopeptide repeat domain 3 [Source:HGNC Symbol;Acc:HGNC:12393]	-
ENSG00000204220	3.95571	5.14536	4.00119	16.4097	15.5644	15.581	PFDN6	6	33289302	33298401	+	2953	protein_coding	prefoldin subunit 6 [Source:HGNC Symbol;Acc:HGNC:4926]	-
ENSG00000007520	32.8416	32.0231	29.9864	73.4254	71.3184	71.3989	TSR3	16	1349240	1351911	-	1243	protein_coding	TSR3, acp transferase ribosome maturation factor [Source:HGNC Symbol;Acc:HGNC:14175]	-
ENSG00000196950	17.5075	16.181	16.3061	7.05202	7.45997	8.00633	SLC39A10	2	195575977	195737702	+	6917	protein_coding	solute carrier family 39 member 10 [Source:HGNC Symbol;Acc:HGNC:20861]	-
ENSG00000125968	30.9914	29.0719	29.7204	67.6703	79.1259	73.3311	ID1	20	31605283	31606515	+	1233	protein_coding	inhibitor of DNA binding 1, HLH protein [Source:HGNC Symbol;Acc:HGNC:5360]	bHLH
ENSG00000137807	21.8168	22.2351	23.7659	10.7362	11.6457	10.6074	KIF23	15	69414246	69448427	+	6576	protein_coding	kinesin family member 23 [Source:HGNC Symbol;Acc:HGNC:6392]	-
ENSG00000211450	36.5257	37.5551	32.4154	78.3279	71.0525	74.4164	SELENOH	11	57741250	57743554	+	2305	protein_coding	selenoprotein H [Source:HGNC Symbol;Acc:HGNC:18251]	-
ENSG00000105048	43.4166	44.8018	38.3599	89.3413	87.6712	82.8817	TNNT1	19	55132794	55149354	-	2171	protein_coding	troponin T1, slow skeletal type [Source:HGNC Symbol;Acc:HGNC:11948]	-
ENSG00000102038	22.9567	19.7425	21.5864	8.41451	8.90837	9.1337	SMARCA1	X	129446501	129523500	-	4363	protein_coding	SWI/SNF related, matrix associated, actin dependent regulator of chromatin, subfamily a, member 1 [Source:HGNC Symbol;Acc:HGNC:11097]	-
ENSG00000104979	58.1118	62.0684	57.2256	116.338	124.163	117.137	C19orf53	19	13774168	13778462	+	1174	protein_coding	chromosome 19 open reading frame 53 [Source:HGNC Symbol;Acc:HGNC:24991]	-
ENSG00000131116	6.68553	6.32041	5.35024	22.2486	23.373	21.426	ZNF428	19	43607219	43619874	-	1803	protein_coding	zinc finger protein 428 [Source:HGNC Symbol;Acc:HGNC:20804]	-
ENSG00000238227	18.2048	17.5501	14.8078	38.7062	37.8346	38.3402	TMEM250	9	136114581	136118863	-	3396	protein_coding	transmembrane protein 250 [Source:HGNC Symbol;Acc:HGNC:31009]	-
ENSG00000183011	41.7958	42.1289	37.2796	83.7381	80.2021	79.9911	NAA38	17	7856685	7885238	-	1943	protein_coding	N(alpha)-acetyltransferase 38, NatC auxiliary subunit [Source:HGNC Symbol;Acc:HGNC:28212]	-
ENSG00000158290	21.4566	18.2623	22.577	8.62646	9.02932	9.05388	CUL4B	X	120524609	120575794	-	7031	protein_coding	cullin 4B [Source:HGNC Symbol;Acc:HGNC:2555]	-
ENSG00000105722	21.2331	23.3001	17.1326	52.1058	52.8696	49.4868	ERF	19	42247572	42255157	-	3295	protein_coding	ETS2 repressor factor [Source:HGNC Symbol;Acc:HGNC:3444]	ETS
ENSG00000105429	5.39275	5.24095	5.13477	10.7235	10.4027	10.4676	MEGF8	19	42325609	42378769	+	11372	protein_coding	multiple EGF like domains 8 [Source:HGNC Symbol;Acc:HGNC:3233]	-
ENSG00000175455	11.7545	9.84964	11.7427	4.26461	3.99175	4.85371	CCDC14	3	123897305	123961408	-	11423	protein_coding	coiled-coil domain containing 14 [Source:HGNC Symbol;Acc:HGNC:25766]	-
ENSG00000184207	15.7898	14.8123	14.024	34.1507	34.5535	32.521	PGP	16	2211997	2214807	-	2727	protein_coding	phosphoglycolate phosphatase [Source:HGNC Symbol;Acc:HGNC:8909]	-
ENSG00000102595	9.62101	8.67368	9.50038	3.52391	3.79298	3.82415	UGGT2	13	95801580	96053482	-	8105	protein_coding	UDP-glucose glycoprotein glucosyltransferase 2 [Source:HGNC Symbol;Acc:HGNC:15664]	-
ENSG00000128626	30.1976	30.4686	25.5581	68.5833	67.3097	60.9687	MRPS12	19	38930548	38933162	+	2144	protein_coding	mitochondrial ribosomal protein S12 [Source:HGNC Symbol;Acc:HGNC:10380]	-
ENSG00000136231	14.5425	12.6225	14.8752	5.57291	6.29792	5.99414	IGF2BP3	7	23310209	23470467	-	8511	protein_coding	insulin like growth factor 2 mRNA binding protein 3 [Source:HGNC Symbol;Acc:HGNC:28868]	-
ENSG00000158828	9.8546	11.4613	10.1861	23.0665	23.4467	22.6908	PINK1	1	20633455	20651511	+	4836	protein_coding	PTEN induced putative kinase 1 [Source:HGNC Symbol;Acc:HGNC:14581]	-
ENSG00000178464	93.3456	89.9977	82.655	203.792	190.837	182.167	RPL10P16	19	12643275	12643919	-	645	processed_pseudogene	ribosomal protein L10 pseudogene 16 [Source:HGNC Symbol;Acc:HGNC:36882]	-
ENSG00000142409	12.2542	12.0672	9.62472	31.6805	28.7568	27.934	ZNF787	19	56087366	56121280	-	3671	protein_coding	zinc finger protein 787 [Source:HGNC Symbol;Acc:HGNC:26998]	zf-C2H2
ENSG00000119632	28.6744	30.9353	31.2874	94.9224	78.804	70.1173	IFI27L2	14	94127779	94130253	-	1662	protein_coding	interferon alpha inducible protein 27 like 2 [Source:HGNC Symbol;Acc:HGNC:19753]	-
ENSG00000103260	13.7159	13.1144	9.47722	36.4026	34.4564	33.8064	METRN	16	715115	719655	+	3692	protein_coding	meteorin, glial cell differentiation regulator [Source:HGNC Symbol;Acc:HGNC:14151]	-
ENSG00000108055	30.3476	28.3962	31.3638	14.9534	14.6376	14.7406	SMC3	10	110567691	110604636	+	4275	protein_coding	structural maintenance of chromosomes 3 [Source:HGNC Symbol;Acc:HGNC:2468]	-
ENSG00000213553	77.7653	71.4467	61.268	166.781	160.868	153.231	RPLP0P6	2	38481851	38482804	+	954	processed_pseudogene	ribosomal protein lateral stalk subunit P0 pseudogene 6 [Source:HGNC Symbol;Acc:HGNC:36404]	-
ENSG00000166925	18.5817	16.864	15.042	37.3694	36.4791	36.8963	TSC22D4	7	100463359	100479279	-	3715	protein_coding	TSC22 domain family member 4 [Source:HGNC Symbol;Acc:HGNC:21696]	TSC22
ENSG00000140545	9.40599	9.13201	8.10654	18.9347	19.2628	18.1523	MFGE8	15	88898683	88913411	-	6837	protein_coding	milk fat globule-EGF factor 8 protein [Source:HGNC Symbol;Acc:HGNC:7036]	-
ENSG00000140262	12.2676	11.4354	13.2819	5.36781	4.96842	5.7337	TCF12	15	56918623	57299281	+	9446	protein_coding	transcription factor 12 [Source:HGNC Symbol;Acc:HGNC:11623]	bHLH
ENSG00000109089	15.4984	15.5086	15.7712	34.1787	33.9702	30.543	CDR2L	17	74987632	75005800	+	3536	protein_coding	cerebellar degeneration related protein 2 like [Source:HGNC Symbol;Acc:HGNC:29999]	-
ENSG00000137812	9.91114	9.60407	10.4971	4.07638	4.64969	4.59529	KNL1	15	40594020	40664342	+	10250	protein_coding	kinetochore scaffold 1 [Source:HGNC Symbol;Acc:HGNC:24054]	-
ENSG00000130312	21.1167	21.9589	19.5344	49.0316	49.7382	46.8914	MRPL34	19	17292609	17306843	+	1686	protein_coding	mitochondrial ribosomal protein L34 [Source:HGNC Symbol;Acc:HGNC:14488]	-
ENSG00000188856	77.3177	78.7452	82.9199	31.73	24.0356	23.3416	RPSAP47	8	80558870	80559757	+	888	processed_pseudogene	ribosomal protein SA pseudogene 47 [Source:HGNC Symbol;Acc:HGNC:36162]	-
ENSG00000221968	8.9992	9.05164	7.75841	19.1945	18.8671	18.18	FADS3	11	61873519	61892051	-	6283	protein_coding	fatty acid desaturase 3 [Source:HGNC Symbol;Acc:HGNC:3576]	-
ENSG00000164211	19.7749	20.0111	20.5664	9.32704	9.4836	10.3415	STARD4	5	111496033	111512590	-	5684	protein_coding	StAR related lipid transfer domain containing 4 [Source:HGNC Symbol;Acc:HGNC:18058]	-
ENSG00000142892	18.4948	17.6913	20.3449	8.38228	8.6559	8.25275	PIGK	1	77088990	77219430	-	5513	protein_coding	phosphatidylinositol glycan anchor biosynthesis class K [Source:HGNC Symbol;Acc:HGNC:8965]	-
ENSG00000136536	15.5138	15.3066	16.6936	7.24709	7.02012	7.58257	2023-03-07	2	159712457	159771027	+	6288	protein_coding	membrane associated ring-CH-type finger 7 [Source:HGNC Symbol;Acc:HGNC:17393]	-
ENSG00000138778	7.64504	7.18897	8.34679	2.2835	2.96628	2.78592	CENPE	4	103105806	103198409	-	9444	protein_coding	centromere protein E [Source:HGNC Symbol;Acc:HGNC:1856]	-
ENSG00000198258	36.5532	40.5344	37.5112	83.9926	83.558	73.2768	UBL5	19	9827892	9830115	+	1931	protein_coding	ubiquitin like 5 [Source:HGNC Symbol;Acc:HGNC:13736]	-
ENSG00000109586	18.5904	17.7843	19.9052	8.72286	8.32024	9.43172	GALNT7	4	173168753	173323967	+	6865	protein_coding	polypeptide N-acetylgalactosaminyltransferase 7 [Source:HGNC Symbol;Acc:HGNC:4129]	-
ENSG00000164442	17.2064	20.6617	20.7153	43.548	46.9296	43.8946	CITED2	6	139371807	139374620	-	2535	protein_coding	Cbp/p300 interacting transactivator with Glu/Asp rich carboxy-terminal domain 2 [Source:HGNC Symbol;Acc:HGNC:1987]	-
ENSG00000099795	184.647	176.019	155.33	371.317	364.383	333.062	NDUFB7	19	14566078	14572062	-	531	protein_coding	NADH:ubiquinone oxidoreductase subunit B7 [Source:HGNC Symbol;Acc:HGNC:7702]	-
ENSG00000125356	40.8008	35.4112	27.6457	115.378	103.381	103.378	NDUFA1	X	119871487	119876662	+	766	protein_coding	NADH:ubiquinone oxidoreductase subunit A1 [Source:HGNC Symbol;Acc:HGNC:7683]	-
ENSG00000177189	24.9538	23.9177	29.3191	11.6984	11.6322	13.0605	RPS6KA3	X	20149911	20267519	-	9925	protein_coding	ribosomal protein S6 kinase A3 [Source:HGNC Symbol;Acc:HGNC:10432]	-
ENSG00000105855	2.86154	2.87696	3.01292	0.986709	0.984183	0.918788	ITGB8	7	20330702	20415754	+	15156	protein_coding	integrin subunit beta 8 [Source:HGNC Symbol;Acc:HGNC:6163]	-
ENSG00000160551	10.363	10.1425	11.3454	4.44138	5.00295	5.42319	TAOK1	17	29390464	29551904	+	16980	protein_coding	TAO kinase 1 [Source:HGNC Symbol;Acc:HGNC:29259]	-
ENSG00000104852	20.1498	21.1537	17.9745	43.7385	41.0492	38.2918	SNRNP70	19	49085419	49108605	+	4684	protein_coding	small nuclear ribonucleoprotein U1 subunit 70 [Source:HGNC Symbol;Acc:HGNC:11150]	-
ENSG00000175602	195.412	197.188	155.172	379.79	378.254	367.679	CCDC85B	11	65890112	65891635	+	1524	protein_coding	coiled-coil domain containing 85B [Source:HGNC Symbol;Acc:HGNC:24926]	-
ENSG00000106460	7.46039	7.07198	8.41357	3.03163	3.24887	3.4337	TMEM106B	7	12211241	12243367	+	13867	protein_coding	transmembrane protein 106B [Source:HGNC Symbol;Acc:HGNC:22407]	-
ENSG00000072195	6.71991	6.68538	5.54862	13.3884	12.8719	12.5404	SPEG	2	219434846	219498287	+	17910	protein_coding	SPEG complex locus [Source:HGNC Symbol;Acc:HGNC:16901]	-
ENSG00000090971	7.98579	7.19777	5.96395	26.3199	25.1175	21.3607	NAT14	19	55485004	55487568	+	2163	protein_coding	N-acetyltransferase 14 (putative) [Source:HGNC Symbol;Acc:HGNC:28918]	-
ENSG00000126787	30.9399	30.3323	33.0773	15.1924	15.874	15.3297	DLGAP5	14	55148112	55191678	-	3667	protein_coding	DLG associated protein 5 [Source:HGNC Symbol;Acc:HGNC:16864]	-
ENSG00000152082	23.1077	22.4615	17.3283	58.0296	52.9515	54.7665	MZT2B	2	130181737	130190729	+	1815	protein_coding	mitotic spindle organizing protein 2B [Source:HGNC Symbol;Acc:HGNC:25886]	-
ENSG00000126768	13.5812	15.5575	13.0557	36.4253	34.9564	31.9854	TIMM17B	X	48893447	48898143	-	2562	protein_coding	translocase of inner mitochondrial membrane 17B [Source:HGNC Symbol;Acc:HGNC:17310]	-
ENSG00000129968	12.3377	12.7325	10.8041	25.2068	24.5939	23.697	ABHD17A	19	1876810	1885547	-	6139	protein_coding	abhydrolase domain containing 17A [Source:HGNC Symbol;Acc:HGNC:28756]	-
ENSG00000143702	10.2922	9.6692	11.5318	4.40636	4.53421	4.88661	CEP170	1	243124428	243255348	-	10939	protein_coding	centrosomal protein 170 [Source:HGNC Symbol;Acc:HGNC:28920]	-
ENSG00000163535	10.9885	11.4607	12.8624	4.73217	4.36993	4.71001	SGO2	2	200510008	200583782	+	6022	protein_coding	shugoshin 2 [Source:HGNC Symbol;Acc:HGNC:30812]	-
ENSG00000197969	5.2486	5.65845	6.18392	2.32311	2.49495	2.68174	VPS13A	9	77177353	77421541	+	20196	protein_coding	vacuolar protein sorting 13 homolog A [Source:HGNC Symbol;Acc:HGNC:1908]	-
ENSG00000167700	7.87327	9.18584	7.51461	26.0885	25.2453	24.4294	MFSD3	8	144509074	144511213	+	1823	protein_coding	major facilitator superfamily domain containing 3 [Source:HGNC Symbol;Acc:HGNC:25157]	-
ENSG00000099804	32.2828	35.2908	31.244	70.0655	67.3171	64.2373	CDC34	19	531712	542092	+	1942	protein_coding	cell division cycle 34 [Source:HGNC Symbol;Acc:HGNC:1734]	-
ENSG00000078098	13.6193	12.8347	14.5165	5.89311	5.37691	6.34107	FAP	2	162170684	162245151	-	7003	protein_coding	fibroblast activation protein alpha [Source:HGNC Symbol;Acc:HGNC:3590]	-
ENSG00000148334	14.9457	14.9641	14.4812	32.3131	30.9661	29.9635	PTGES2	9	128120693	128128462	-	3039	protein_coding	prostaglandin E synthase 2 [Source:HGNC Symbol;Acc:HGNC:17822]	-
ENSG00000277972	20.7191	20.5124	19.1838	43.5999	42.4424	39.3992	CISD3	17	38730235	38735044	+	2663	protein_coding	CDGSH iron sulfur domain 3 [Source:HGNC Symbol;Acc:HGNC:27578]	-
ENSG00000125652	12.7684	14.6346	11.769	43.5384	40.1318	35.636	ALKBH7	19	6372433	6375251	+	1455	protein_coding	alkB homolog 7 [Source:HGNC Symbol;Acc:HGNC:21306]	-
ENSG00000165169	37.6393	34.6429	38.9848	18.0098	18.537	17.7045	DYNLT3	X	37836757	37847637	-	3186	protein_coding	dynein light chain Tctex-type 3 [Source:HGNC Symbol;Acc:HGNC:11694]	-
ENSG00000205765	17.3288	16.0829	17.128	7.51025	8.12896	7.9811	C5orf51	5	41904188	41921636	+	5572	protein_coding	chromosome 5 open reading frame 51 [Source:HGNC Symbol;Acc:HGNC:27750]	-
ENSG00000163029	7.93753	7.72234	8.04137	3.69782	3.43789	3.4816	SMC6	2	17663812	17800242	-	9824	protein_coding	structural maintenance of chromosomes 6 [Source:HGNC Symbol;Acc:HGNC:20466]	-
ENSG00000108819	12.7362	13.979	12.6298	26.1778	26.7202	26.1881	PPP1R9B	17	50133735	50150630	-	4298	protein_coding	protein phosphatase 1 regulatory subunit 9B [Source:HGNC Symbol;Acc:HGNC:9298]	-
ENSG00000130005	25.5983	27.6076	26.5089	55.0481	55.6139	49.8575	GAMT	19	1397026	1401570	-	2403	protein_coding	guanidinoacetate N-methyltransferase [Source:HGNC Symbol;Acc:HGNC:4136]	-
ENSG00000163714	12.8147	12.3094	14.5549	6.46561	6.48456	6.2913	U2SURP	3	142964497	143060546	+	11118	protein_coding	U2 snRNP associated SURP domain containing [Source:HGNC Symbol;Acc:HGNC:30855]	-
ENSG00000060749	13.4256	13.8526	15.1773	5.94186	7.05993	6.94761	QSER1	11	32892820	32993316	+	10899	protein_coding	glutamine and serine rich 1 [Source:HGNC Symbol;Acc:HGNC:26154]	-
ENSG00000151914	7.3168	6.83972	8.51997	3.25302	3.5859	3.8223	DST	6	56457987	56954628	-	42341	protein_coding	dystonin [Source:HGNC Symbol;Acc:HGNC:1090]	-
ENSG00000141429	26.9336	23.9429	30.1322	11.6821	11.9591	12.3936	GALNT1	18	35581117	35711834	+	5126	protein_coding	polypeptide N-acetylgalactosaminyltransferase 1 [Source:HGNC Symbol;Acc:HGNC:4123]	-
ENSG00000125534	49.8095	46.7033	34.6444	118.685	112.957	115.614	PPDPF	20	63520724	63522206	+	1094	protein_coding	pancreatic progenitor cell differentiation and proliferation factor [Source:HGNC Symbol;Acc:HGNC:16142]	-
ENSG00000171988	8.51213	8.82335	10.3523	3.67719	3.53423	4.12306	JMJD1C	10	63167221	63521850	-	11066	protein_coding	jumonji domain containing 1C [Source:HGNC Symbol;Acc:HGNC:12313]	-
ENSG00000228474	74.8374	77.1634	82.5632	161.573	162.172	150.655	OST4	2	27070472	27071773	-	719	protein_coding	oligosaccharyltransferase complex subunit 4, non-catalytic [Source:HGNC Symbol;Acc:HGNC:32483]	-
ENSG00000126062	13.2357	12.7116	10.2884	31.4925	32.2082	31.0487	TMEM115	3	50354749	50359610	-	2197	protein_coding	transmembrane protein 115 [Source:HGNC Symbol;Acc:HGNC:30055]	-
ENSG00000173272	13.5866	15.5418	12.9834	33.9495	30.2214	29.632	MZT2A	2	131464900	131492743	-	4093	protein_coding	mitotic spindle organizing protein 2A [Source:HGNC Symbol;Acc:HGNC:33187]	-
ENSG00000086504	10.3148	10.4118	9.83228	22.9555	23.6402	22.6139	MRPL28	16	366969	371289	-	3042	protein_coding	mitochondrial ribosomal protein L28 [Source:HGNC Symbol;Acc:HGNC:14484]	-
ENSG00000189057	28.1799	23.6135	27.6459	11.6469	11.7095	11.811	FAM111B	11	59107185	59127410	+	3863	protein_coding	family with sequence similarity 111 member B [Source:HGNC Symbol;Acc:HGNC:24200]	-
ENSG00000129911	9.31485	9.21556	7.91969	22.7191	21.9765	21.2818	KLF16	19	1852399	1863568	-	2955	protein_coding	Kruppel like factor 16 [Source:HGNC Symbol;Acc:HGNC:16857]	zf-C2H2
ENSG00000179869	2.9448	2.75723	3.40551	1.00948	1.06177	1.11696	ABCA13	7	48171458	48647496	+	19074	protein_coding	ATP binding cassette subfamily A member 13 [Source:HGNC Symbol;Acc:HGNC:14638]	-
ENSG00000101596	7.39513	7.25823	8.35884	3.15881	3.47184	3.51948	SMCHD1	18	2655738	2805017	+	12435	protein_coding	structural maintenance of chromosomes flexible hinge domain containing 1 [Source:HGNC Symbol;Acc:HGNC:29090]	-
ENSG00000069869	13.5548	12.1876	13.2031	5.57254	6.48762	6.28206	NEDD4	15	55826922	55993746	-	9122	protein_coding	neural precursor cell expressed, developmentally down-regulated 4, E3 ubiquitin protein ligase [Source:HGNC Symbol;Acc:HGNC:7727]	-
ENSG00000103257	13.9589	15.1877	14.1707	28.7165	31.6914	27.4401	SLC7A5	16	87830023	87869488	-	4745	protein_coding	solute carrier family 7 member 5 [Source:HGNC Symbol;Acc:HGNC:11063]	-
ENSG00000164308	14.8512	13.9699	15.6119	6.9181	6.60109	7.5048	ERAP2	5	96875939	96919716	+	7422	protein_coding	endoplasmic reticulum aminopeptidase 2 [Source:HGNC Symbol;Acc:HGNC:29499]	-
ENSG00000197122	6.1769	6.29471	6.48633	13.3267	13.7433	12.8481	SRC	20	37344685	37406050	+	6468	protein_coding	SRC proto-oncogene, non-receptor tyrosine kinase [Source:HGNC Symbol;Acc:HGNC:11283]	-
ENSG00000171222	22.88	23.2123	18.3593	49.9056	50.8838	49.8324	SCAND1	20	35953617	35959472	-	1996	protein_coding	SCAN domain containing 1 [Source:HGNC Symbol;Acc:HGNC:10566]	-
ENSG00000060491	11.4701	10.7639	9.66301	23.5464	23.1606	21.7271	OGFR	20	62804835	62814000	+	4702	protein_coding	opioid growth factor receptor [Source:HGNC Symbol;Acc:HGNC:15768]	-
ENSG00000134853	2.24096	1.89661	2.29914	0.369321	0.305295	0.362661	PDGFRA	4	54229097	54298247	+	9732	protein_coding	platelet derived growth factor receptor alpha [Source:HGNC Symbol;Acc:HGNC:8803]	-
ENSG00000250479	13.6147	14.9488	12.3393	37.6129	38.2983	36.4266	CHCHD10	22	23765834	23768443	-	1360	protein_coding	coiled-coil-helix-coiled-coil-helix domain containing 10 [Source:HGNC Symbol;Acc:HGNC:15559]	-
ENSG00000180776	16.9771	16.9506	17.7977	8.08329	8.59381	8.66899	ZDHHC20	13	21372573	21459370	-	5574	protein_coding	zinc finger DHHC-type containing 20 [Source:HGNC Symbol;Acc:HGNC:20749]	-
ENSG00000179967	18.5704	16.952	10.005	83.5096	71.3998	75.7076	PPP1R14BP3	4	139114930	139115374	-	445	processed_pseudogene	protein phosphatase 1 regulatory inhibitor subunit 14B pseudogene 3 [Source:HGNC Symbol;Acc:HGNC:16330]	-
ENSG00000176978	27.6298	26.4849	21.8401	54.578	54.6578	52.9754	DPP7	9	137110542	137115177	-	2820	protein_coding	dipeptidyl peptidase 7 [Source:HGNC Symbol;Acc:HGNC:14892]	-
ENSG00000170604	12.359	11.7685	9.3723	28.687	29.3717	28.5317	IRF2BP1	19	45883607	45886170	-	2564	protein_coding	interferon regulatory factor 2 binding protein 1 [Source:HGNC Symbol;Acc:HGNC:21728]	-
ENSG00000127445	16.6552	18.2044	15.4752	35.2232	34.8952	31.6784	PIN1	19	9835257	9849682	+	4570	protein_coding	peptidylprolyl cis/trans isomerase, NIMA-interacting 1 [Source:HGNC Symbol;Acc:HGNC:8988]	-
ENSG00000186174	5.00871	5.39608	4.59582	10.7032	10.2043	10.26	BCL9L	11	118893875	118925608	-	10470	protein_coding	B cell CLL/lymphoma 9 like [Source:HGNC Symbol;Acc:HGNC:23688]	-
ENSG00000188486	45.3109	40.9047	36.6032	84.0658	87.1961	84.011	H2AFX	11	119093854	119095467	-	1614	protein_coding	H2A histone family member X [Source:HGNC Symbol;Acc:HGNC:4739]	-
ENSG00000120129	24.7121	24.2463	24.4829	50.5451	58.2928	49.3918	DUSP1	5	172768090	172771195	-	2019	protein_coding	dual specificity phosphatase 1 [Source:HGNC Symbol;Acc:HGNC:3064]	-
ENSG00000138448	17.8131	16.8823	19.256	8.3951	8.92065	9.5659	ITGAV	2	186590065	186680901	+	8211	protein_coding	integrin subunit alpha V [Source:HGNC Symbol;Acc:HGNC:6150]	-
ENSG00000101773	16.8669	17.2662	19.9011	7.34993	7.19382	8.30659	RBBP8	18	22798261	23026488	+	5091	protein_coding	RB binding protein 8, endonuclease [Source:HGNC Symbol;Acc:HGNC:9891]	-
ENSG00000128228	27.59	26.5314	27.8387	64.5915	64.4423	58.9161	SDF2L1	22	21642261	21644298	+	1099	protein_coding	stromal cell derived factor 2 like 1 [Source:HGNC Symbol;Acc:HGNC:10676]	-
ENSG00000167136	8.64151	9.2668	8.13338	32.5842	35.2844	27.1578	ENDOG	9	128818474	128822677	+	1172	protein_coding	endonuclease G [Source:HGNC Symbol;Acc:HGNC:3346]	-
ENSG00000198836	16.2954	14.9415	17.9714	7.30316	7.8574	8.25889	OPA1	3	193593144	193697823	+	9052	protein_coding	OPA1, mitochondrial dynamin like GTPase [Source:HGNC Symbol;Acc:HGNC:8140]	-
ENSG00000115464	7.41152	7.25546	8.08722	3.32511	3.5595	4.00074	USP34	2	61187463	61470769	-	18125	protein_coding	ubiquitin specific peptidase 34 [Source:HGNC Symbol;Acc:HGNC:20066]	-
ENSG00000129932	11.9924	12.8286	10.1737	31.1591	30.5714	29.163	DOHH	19	3490822	3500940	-	2031	protein_coding	deoxyhypusine hydroxylase [Source:HGNC Symbol;Acc:HGNC:28662]	-
ENSG00000101199	6.8495	6.77964	5.74854	14.0439	14.0746	14.1093	ARFGAP1	20	63272785	63289793	+	6613	protein_coding	ADP ribosylation factor GTPase activating protein 1 [Source:HGNC Symbol;Acc:HGNC:15852]	-
ENSG00000167123	8.94222	9.34213	8.70469	17.383	19.2944	17.6235	CERCAM	9	128411751	128437351	+	6059	protein_coding	cerebral endothelial cell adhesion molecule [Source:HGNC Symbol;Acc:HGNC:23723]	-
ENSG00000206560	9.74771	9.84994	10.6303	4.63327	5.12464	5.18446	ANKRD28	3	15667236	15859771	-	11276	protein_coding	ankyrin repeat domain 28 [Source:HGNC Symbol;Acc:HGNC:29024]	-
ENSG00000123094	23.0057	20.0549	22.4004	8.77784	10.5051	10.9493	RASSF8	12	25959029	26079892	+	7619	protein_coding	Ras association domain family member 8 [Source:HGNC Symbol;Acc:HGNC:13232]	-
ENSG00000108691	46.2408	39.331	36.0125	15.4801	14.9604	16.6406	CCL2	17	34255218	34257203	+	1986	protein_coding	C-C motif chemokine ligand 2 [Source:HGNC Symbol;Acc:HGNC:10618]	-
ENSG00000104936	6.03472	6.23732	5.82888	12.8984	12.7285	13.6918	DMPK	19	45769717	45782552	-	5807	protein_coding	DM1 protein kinase [Source:HGNC Symbol;Acc:HGNC:2933]	-
ENSG00000099875	13.7216	14.0387	11.9276	29.0488	27.9543	25.3932	MKNK2	19	2037465	2051244	-	5221	protein_coding	MAP kinase interacting serine/threonine kinase 2 [Source:HGNC Symbol;Acc:HGNC:7111]	-
ENSG00000100836	3.78319	3.18852	2.2237	12.4855	11.6233	11.3078	PABPN1	14	23321289	23326185	+	3876	protein_coding	poly(A) binding protein nuclear 1 [Source:HGNC Symbol;Acc:HGNC:8565]	-
ENSG00000071794	12.6661	11.2881	12.5738	5.06089	5.43544	5.43282	HLTF	3	149030127	149086554	-	6024	protein_coding	helicase like transcription factor [Source:HGNC Symbol;Acc:HGNC:11099]	-
ENSG00000125656	27.003	28.8877	24.3052	54.2369	54.3269	52.7342	CLPP	19	6361452	6368910	+	2278	protein_coding	caseinolytic mitochondrial matrix peptidase proteolytic subunit [Source:HGNC Symbol;Acc:HGNC:2084]	-
ENSG00000178691	12.5369	12.748	13.5834	6.15652	5.80699	6.35145	SUZ12	17	31937018	32001045	+	6547	protein_coding	SUZ12, polycomb repressive complex 2 subunit [Source:HGNC Symbol;Acc:HGNC:17101]	-
ENSG00000105976	43.8355	41.2867	48.4517	20.1876	21.2857	24.7423	MET	7	116672390	116798386	+	7039	protein_coding	MET proto-oncogene, receptor tyrosine kinase [Source:HGNC Symbol;Acc:HGNC:7029]	-
ENSG00000070081	8.77794	9.23002	9.19601	4.48034	4.31334	4.10269	NUCB2	11	17208153	17349980	+	9025	protein_coding	nucleobindin 2 [Source:HGNC Symbol;Acc:HGNC:8044]	-
ENSG00000106266	7.5663	8.52604	7.46496	16.5765	16.4061	16.0623	SNX8	7	2251770	2354318	-	5773	protein_coding	sorting nexin 8 [Source:HGNC Symbol;Acc:HGNC:14972]	-
ENSG00000130479	12.3652	12.2076	10.1588	23.903	23.9894	25.3756	MAP1S	19	17719242	17734516	+	5040	protein_coding	microtubule associated protein 1S [Source:HGNC Symbol;Acc:HGNC:15715]	-
ENSG00000085224	4.42479	4.2543	5.25586	1.91888	2.0174	1.9785	ATRX	X	77504878	77786233	-	19266	protein_coding	ATRX, chromatin remodeler [Source:HGNC Symbol;Acc:HGNC:886]	-
ENSG00000184445	6.69347	7.15235	6.93525	3.12271	3.24459	3.38847	KNTC1	12	122527246	122626396	+	11325	protein_coding	kinetochore associated 1 [Source:HGNC Symbol;Acc:HGNC:17255]	-
ENSG00000103266	12.6361	14.3686	16.0198	34.7241	34.2186	32.6398	STUB1	16	680224	682870	+	2316	protein_coding	STIP1 homology and U-box containing protein 1 [Source:HGNC Symbol;Acc:HGNC:11427]	-
ENSG00000198162	13.0027	12.5022	14.9504	6.22108	6.51075	6.73775	MAN1A2	1	117367449	117528872	+	9667	protein_coding	mannosidase alpha class 1A member 2 [Source:HGNC Symbol;Acc:HGNC:6822]	-
ENSG00000232320	37.8154	38.8431	25.9149	112.916	108.099	106.743	AC009299.2	2	161340816	161341326	-	511	processed_pseudogene	matrix-remodelling associated 7 (MXRA7) pseudogene	-
ENSG00000126458	45.4757	49.2577	46.1559	105.68	97.9574	89.3418	RRAS	19	49635292	49640201	-	1160	protein_coding	RAS related [Source:HGNC Symbol;Acc:HGNC:10447]	-
ENSG00000119912	11.3535	10.2473	11.3604	5.0877	4.77462	5.30613	IDE	10	92451684	92574076	-	7607	protein_coding	insulin degrading enzyme [Source:HGNC Symbol;Acc:HGNC:5381]	-
ENSG00000149823	10.0627	9.14714	8.57717	21.1311	20.5598	18.5883	VPS51	11	65089324	65111860	+	4878	protein_coding	VPS51, GARP complex subunit [Source:HGNC Symbol;Acc:HGNC:1172]	-
ENSG00000146834	13.9892	14.1887	13.0182	29.2951	29.3603	26.4003	MEPCE	7	100428790	100434126	+	3420	protein_coding	methylphosphate capping enzyme [Source:HGNC Symbol;Acc:HGNC:20247]	-
ENSG00000138160	25.6719	22.3141	25.1691	11.0801	12.414	12.0156	KIF11	10	92593286	92655395	+	4860	protein_coding	kinesin family member 11 [Source:HGNC Symbol;Acc:HGNC:6388]	-
ENSG00000023516	13.216	12.5339	15.7372	6.05595	6.55252	6.36537	AKAP11	13	42272153	42323267	+	9920	protein_coding	A-kinase anchoring protein 11 [Source:HGNC Symbol;Acc:HGNC:369]	-
ENSG00000156381	8.05202	8.05295	6.17078	17.8004	17.2535	16.4275	ANKRD9	14	102501760	102509799	-	7215	protein_coding	ankyrin repeat domain 9 [Source:HGNC Symbol;Acc:HGNC:20096]	-
ENSG00000182870	5.71501	5.35086	5.80708	11.549	12.1288	11.4365	GALNT9	12	132196372	132329349	-	6969	protein_coding	polypeptide N-acetylgalactosaminyltransferase 9 [Source:HGNC Symbol;Acc:HGNC:4131]	-
ENSG00000107201	9.8775	8.8738	9.11335	2.83094	3.12022	3.39062	DDX58	9	32455705	32526324	-	4353	protein_coding	DExD/H-box helicase 58 [Source:HGNC Symbol;Acc:HGNC:19102]	-
ENSG00000159884	8.00631	6.63719	4.26435	28.6381	26.0162	27.1375	CCDC107	9	35658290	35661511	+	1459	protein_coding	coiled-coil domain containing 107 [Source:HGNC Symbol;Acc:HGNC:28465]	-
ENSG00000165655	7.57416	8.05631	6.54874	23.0498	23.5512	17.7348	ZNF503	10	75397830	75401906	-	3347	protein_coding	zinc finger protein 503 [Source:HGNC Symbol;Acc:HGNC:23589]	-
ENSG00000189343	51.4383	57.4393	57.209	107.068	115.296	113.444	RPS2P46	17	19445970	19446852	-	883	processed_pseudogene	ribosomal protein S2 pseudogene 46 [Source:HGNC Symbol;Acc:HGNC:35839]	-
ENSG00000205903	4.61916	4.52976	4.05678	11.1223	10.0172	10.4688	ZNF316	7	6637322	6656432	+	5811	protein_coding	zinc finger protein 316 [Source:HGNC Symbol;Acc:HGNC:13843]	-
ENSG00000163781	14.853	14.0491	15.5281	7.02987	6.80736	7.85447	TOPBP1	3	133598175	133662380	-	7304	protein_coding	DNA topoisomerase II binding protein 1 [Source:HGNC Symbol;Acc:HGNC:17008]	-
ENSG00000198931	53.243	52.0766	40.3326	110.851	104.657	102.539	APRT	16	88809339	88811944	-	1803	protein_coding	adenine phosphoribosyltransferase [Source:HGNC Symbol;Acc:HGNC:626]	-
ENSG00000024526	14.2812	13.5927	16.0875	5.89211	6.30591	6.89102	DEPDC1	1	68474152	68497221	-	5904	protein_coding	DEP domain containing 1 [Source:HGNC Symbol;Acc:HGNC:22949]	-
ENSG00000213465	15.7124	14.3508	12.5992	34.5244	36.5441	32.2704	ARL2	11	65014113	65022184	+	2084	protein_coding	ADP ribosylation factor like GTPase 2 [Source:HGNC Symbol;Acc:HGNC:693]	-
ENSG00000134352	26.8744	24.1019	29.1972	11.6941	14.1278	13.5497	IL6ST	5	55935095	55994993	-	9292	protein_coding	interleukin 6 signal transducer [Source:HGNC Symbol;Acc:HGNC:6021]	-
ENSG00000176046	4.30361	4.28083	3.83281	10.1805	9.56443	9.94123	NUPR1	16	28532708	28539174	-	5674	protein_coding	nuclear protein 1, transcriptional regulator [Source:HGNC Symbol;Acc:HGNC:29990]	-
ENSG00000117500	9.49518	9.4704	11.3275	4.54993	4.69742	4.25629	TMED5	1	93149742	93180728	-	9423	protein_coding	transmembrane p24 trafficking protein 5 [Source:HGNC Symbol;Acc:HGNC:24251]	-
ENSG00000198517	4.16736	4.82444	3.16256	12.6551	13.3566	11.9187	MAFK	7	1530714	1543043	+	4458	protein_coding	MAF bZIP transcription factor K [Source:HGNC Symbol;Acc:HGNC:6782]	TF_bZIP
ENSG00000102531	9.83103	10.0219	10.9518	4.82746	4.42674	4.93497	FNDC3A	13	48975912	49209779	+	7698	protein_coding	fibronectin type III domain containing 3A [Source:HGNC Symbol;Acc:HGNC:20296]	-
ENSG00000213442	87.6702	86.8377	91.0249	185.498	186.27	166.262	RPL18AP3	12	104265309	104265836	+	528	processed_pseudogene	ribosomal protein L18a pseudogene 3 [Source:HGNC Symbol;Acc:HGNC:31387]	-
ENSG00000128342	21.3375	24.9374	20.1771	43.9689	49.0093	43.1689	LIF	22	30240447	30246851	-	3969	protein_coding	LIF, interleukin 6 family cytokine [Source:HGNC Symbol;Acc:HGNC:6596]	-
ENSG00000174917	27.0454	26.4907	23.8602	58.3322	55.8931	49.911	C19orf70	19	5678421	5680896	-	1854	protein_coding	chromosome 19 open reading frame 70 [Source:HGNC Symbol;Acc:HGNC:33702]	-
ENSG00000128585	9.59175	8.52907	10.0969	4.28117	4.53894	4.8385	MKLN1	7	131110096	131496636	+	12878	protein_coding	muskelin 1 [Source:HGNC Symbol;Acc:HGNC:7109]	-
ENSG00000068137	7.4773	7.88646	6.47688	16.4098	16.4244	15.7789	PLEKHH3	17	42667914	42676994	-	4803	protein_coding	pleckstrin homology, MyTH4 and FERM domain containing H3 [Source:HGNC Symbol;Acc:HGNC:26105]	-
ENSG00000153207	9.84642	9.48724	10.3776	4.59403	4.78866	5.20163	AHCTF1	1	246839098	246931967	-	9598	protein_coding	AT-hook containing transcription factor 1 [Source:HGNC Symbol;Acc:HGNC:24618]	-
ENSG00000137801	6.58114	5.76604	6.33873	2.40387	2.50275	2.69774	THBS1	15	39581079	39599466	+	9158	protein_coding	thrombospondin 1 [Source:HGNC Symbol;Acc:HGNC:11785]	-
ENSG00000173621	7.82169	7.18895	4.94503	22.4458	24.2927	19.7415	LRFN4	11	66856647	66860475	+	2828	protein_coding	leucine rich repeat and fibronectin type III domain containing 4 [Source:HGNC Symbol;Acc:HGNC:28456]	-
ENSG00000117318	9.02448	11.0753	9.84681	27.216	31.0094	25.7828	ID3	1	23557918	23559794	-	1797	protein_coding	inhibitor of DNA binding 3, HLH protein [Source:HGNC Symbol;Acc:HGNC:5362]	bHLH
ENSG00000124733	10.5651	11.7216	11.0868	24.7413	23.9165	23.0566	MEA1	6	43011143	43016868	-	3017	protein_coding	male-enhanced antigen 1 [Source:HGNC Symbol;Acc:HGNC:6986]	-
ENSG00000054148	37.3113	36.4417	33.5326	75.4903	74.3648	65.8432	PHPT1	9	136848724	136851027	+	1612	protein_coding	phosphohistidine phosphatase 1 [Source:HGNC Symbol;Acc:HGNC:30033]	-
ENSG00000163870	7.05114	7.40372	6.09176	15.4577	15.5848	14.3135	TPRA1	3	127571266	127598267	-	5622	protein_coding	transmembrane protein adipocyte associated 1 [Source:HGNC Symbol;Acc:HGNC:30413]	-
ENSG00000210144	27.3013	18.6443	15.5672	189.631	209.467	277.103	MT-TY	MT	5826	5891	-	66	Mt_tRNA	mitochondrially encoded tRNA tyrosine [Source:HGNC Symbol;Acc:HGNC:7502]	-
ENSG00000254470	6.96118	7.75102	5.8017	16.716	18.3381	15.9928	AP5B1	11	65775893	65780802	-	4811	protein_coding	adaptor related protein complex 5 subunit beta 1 [Source:HGNC Symbol;Acc:HGNC:25104]	-
ENSG00000130511	20.7044	21.3176	15.6998	43.551	44.0187	44.4279	SSBP4	19	18418864	18434562	+	2974	protein_coding	single stranded DNA binding protein 4 [Source:HGNC Symbol;Acc:HGNC:15676]	-
ENSG00000136051	12.1798	11.113	12.7758	4.9025	5.51373	5.92696	WASHC4	12	105107324	105169134	+	7698	protein_coding	WASH complex subunit 4 [Source:HGNC Symbol;Acc:HGNC:29174]	-
ENSG00000107140	8.19537	7.60823	7.13064	17.9626	17.6684	17.3173	TESK1	9	35605305	35610041	+	3298	protein_coding	testis associated actin remodelling kinase 1 [Source:HGNC Symbol;Acc:HGNC:11731]	-
ENSG00000125657	16.4198	17.0625	14.8442	36.5437	40.46	36.2288	TNFSF9	19	6530999	6535928	+	1665	protein_coding	TNF superfamily member 9 [Source:HGNC Symbol;Acc:HGNC:11939]	-
ENSG00000198743	9.82251	8.09724	11.3213	3.65934	3.71376	4.16869	SLC5A3	21	34073570	34106262	+	11576	protein_coding	solute carrier family 5 member 3 [Source:HGNC Symbol;Acc:HGNC:11038]	-
ENSG00000184281	13.039	11.9718	10.0678	28.0965	28.9836	26.4504	TSSC4	11	2400488	2403878	+	2659	protein_coding	tumor suppressing subtransferable candidate 4 [Source:HGNC Symbol;Acc:HGNC:12386]	-
ENSG00000145715	23.5259	23.7339	27.0343	11.519	11.6704	13.2954	RASA1	5	87267888	87391931	+	5232	protein_coding	RAS p21 protein activator 1 [Source:HGNC Symbol;Acc:HGNC:9871]	-
ENSG00000149761	12.507	13.2279	11.5663	25.4247	26.3823	24.006	NUDT22	11	64225941	64230686	+	3721	protein_coding	nudix hydrolase 22 [Source:HGNC Symbol;Acc:HGNC:28189]	-
ENSG00000163507	20.4897	19.8978	22.4879	10.6107	9.36212	10.3846	CIP2A	3	108549869	108589644	-	4579	protein_coding	cell proliferation regulating inhibitor of protein phosphatase 2A [Source:HGNC Symbol;Acc:HGNC:29302]	-
ENSG00000136108	17.778	16.7198	19.5455	8.21516	7.92113	8.72176	CKAP2	13	52455429	52476628	+	4547	protein_coding	cytoskeleton associated protein 2 [Source:HGNC Symbol;Acc:HGNC:1990]	-
ENSG00000166886	15.998	15.2682	15.0759	33.2641	32.5738	28.8451	NAB2	12	57088894	57095476	+	3010	protein_coding	NGFI-A binding protein 2 [Source:HGNC Symbol;Acc:HGNC:7627]	-
ENSG00000134242	9.87963	10.4079	10.3182	4.16197	4.03966	4.07572	PTPN22	1	113813811	113871759	-	4503	protein_coding	protein tyrosine phosphatase, non-receptor type 22 [Source:HGNC Symbol;Acc:HGNC:9652]	-
ENSG00000118922	8.14575	7.95436	9.6988	3.50792	3.83585	4.01254	KLF12	13	73686089	73995056	-	10923	protein_coding	Kruppel like factor 12 [Source:HGNC Symbol;Acc:HGNC:6346]	zf-C2H2
ENSG00000140406	7.14317	7.33222	5.97305	15.221	16.0693	15.0594	TLNRD1	15	81000944	81005788	+	4845	protein_coding	talin rod domain containing 1 [Source:HGNC Symbol;Acc:HGNC:13519]	-
ENSG00000164190	5.09312	5.17117	5.93167	2.18741	2.40044	2.38164	NIPBL	5	36876759	37066413	+	12529	protein_coding	NIPBL, cohesin loading factor [Source:HGNC Symbol;Acc:HGNC:28862]	-
ENSG00000171813	5.25011	6.21588	5.51204	15.5675	16.0566	14.9596	PWWP2B	10	132397168	132417863	+	2651	protein_coding	PWWP domain containing 2B [Source:HGNC Symbol;Acc:HGNC:25150]	-
ENSG00000187325	27.0264	27.891	28.7751	13.3379	14.2952	13.1056	TAF9B	X	78129748	78139706	-	2791	protein_coding	TATA-box binding protein associated factor 9b [Source:HGNC Symbol;Acc:HGNC:17306]	-
ENSG00000167645	26.6011	29.7246	23.2216	56.2026	54.3496	50.9672	YIF1B	19	38305104	38317273	-	3193	protein_coding	Yip1 interacting factor homolog B, membrane trafficking protein [Source:HGNC Symbol;Acc:HGNC:30511]	-
ENSG00000070423	18.6971	18.3183	15.5271	36.2772	36.0759	33.4072	RNF126	19	647526	663277	-	3496	protein_coding	ring finger protein 126 [Source:HGNC Symbol;Acc:HGNC:21151]	-
ENSG00000116717	22.6433	22.7036	20.36	44.8255	48.1214	42.2432	GADD45A	1	67685061	67688338	+	2069	protein_coding	growth arrest and DNA damage inducible alpha [Source:HGNC Symbol;Acc:HGNC:4095]	-
ENSG00000165804	3.78628	4.09327	2.90569	9.40782	9.36901	9.9538	ZNF219	14	21090046	21104722	-	6679	protein_coding	zinc finger protein 219 [Source:HGNC Symbol;Acc:HGNC:13011]	zf-C2H2
ENSG00000143314	27.7862	27.7763	22.4615	61.6835	58.7036	53.8357	MRPL24	1	156737303	156741590	-	1695	protein_coding	mitochondrial ribosomal protein L24 [Source:HGNC Symbol;Acc:HGNC:14037]	-
ENSG00000105404	2.05145	2.30169	1.68469	10.0496	10.4952	9.21318	RABAC1	19	41956681	41959390	-	1999	protein_coding	Rab acceptor 1 [Source:HGNC Symbol;Acc:HGNC:9794]	-
ENSG00000105135	9.10709	9.64255	8.27478	18.5975	18.4336	17.1085	ILVBL	19	15114984	15125785	-	5615	protein_coding	ilvB acetolactate synthase like [Source:HGNC Symbol;Acc:HGNC:6041]	-
ENSG00000253352	10.0874	9.58178	10.9256	4.61564	4.91605	5.37974	TUG1	22	30969245	30979395	+	10151	bidirectional_promoter_lncRNA	taurine up-regulated 1 [Source:HGNC Symbol;Acc:HGNC:26066]	-
ENSG00000103326	4.04529	4.28704	3.07303	10.2538	9.24675	9.66546	CAPN15	16	527717	554636	+	7987	protein_coding	calpain 15 [Source:HGNC Symbol;Acc:HGNC:11182]	Others
ENSG00000174939	3.84307	2.84629	2.7898	12.0204	11.9854	11.5741	ASPHD1	16	29900375	29919864	+	2312	protein_coding	aspartate beta-hydroxylase domain containing 1 [Source:HGNC Symbol;Acc:HGNC:27380]	-
ENSG00000095752	9.72371	10.1954	9.65932	23.8853	29.3074	22.3915	IL11	19	55364389	55370463	-	2671	protein_coding	interleukin 11 [Source:HGNC Symbol;Acc:HGNC:5966]	-
ENSG00000233016	8.65158	9.51812	7.14646	20.6212	19.3419	19.0668	SNHG7	9	136721366	136728184	-	4345	antisense	small nucleolar RNA host gene 7 [Source:HGNC Symbol;Acc:HGNC:28254]	-
ENSG00000130311	14.5466	13.6895	11.488	26.9383	28.1936	26.4029	DDA1	19	17309518	17323301	+	4596	protein_coding	DET1 and DDB1 associated 1 [Source:HGNC Symbol;Acc:HGNC:28360]	-
ENSG00000121621	13.6434	12.4125	14.2822	5.01857	5.39067	6.18617	KIF18A	11	28020620	28108308	-	4668	protein_coding	kinesin family member 18A [Source:HGNC Symbol;Acc:HGNC:29441]	-
ENSG00000170638	9.69551	9.65494	8.25511	20.2339	20.4618	20.963	TRABD	22	50185915	50199598	+	3153	protein_coding	TraB domain containing [Source:HGNC Symbol;Acc:HGNC:28805]	-
ENSG00000103495	10.5685	10.3368	8.47074	21.0462	22.6863	24.1192	MAZ	16	29806106	29811164	+	3504	protein_coding	MYC associated zinc finger protein [Source:HGNC Symbol;Acc:HGNC:6914]	zf-C2H2
ENSG00000138078	11.2791	10.7619	11.5308	5.1957	5.16884	6.02909	PREPL	2	44316281	44361862	-	8153	protein_coding	prolyl endopeptidase like [Source:HGNC Symbol;Acc:HGNC:30228]	-
ENSG00000132356	17.969	17.3391	20.2384	9.27094	8.61995	9.86573	PRKAA1	5	40759379	40798374	-	6563	protein_coding	protein kinase AMP-activated catalytic subunit alpha 1 [Source:HGNC Symbol;Acc:HGNC:9376]	-
ENSG00000184232	12.7946	13.5605	11.6819	25.8469	25.4111	26.2262	OAF	11	120210767	120230332	+	3176	protein_coding	out at first homolog [Source:HGNC Symbol;Acc:HGNC:28752]	-
ENSG00000197415	10.125	8.92226	10.8951	4.33826	4.29276	4.14166	VEPH1	3	157259742	157533619	-	6554	protein_coding	ventricular zone expressed PH domain containing 1 [Source:HGNC Symbol;Acc:HGNC:25735]	-
ENSG00000186063	25.3264	22.2246	26.4628	11.5869	12.0354	12.5856	AIDA	1	222668013	222713210	-	4232	protein_coding	axin interactor, dorsalization associated [Source:HGNC Symbol;Acc:HGNC:25761]	-
ENSG00000130669	7.62376	8.0383	6.38587	16.1111	15.1354	14.9447	PAK4	19	39125770	39182816	+	7115	protein_coding	p21 (RAC1) activated kinase 4 [Source:HGNC Symbol;Acc:HGNC:16059]	-
ENSG00000069667	3.36559	3.70488	3.53399	1.58197	1.64754	1.58922	RORA	15	60488284	61229319	-	17040	protein_coding	RAR related orphan receptor A [Source:HGNC Symbol;Acc:HGNC:10258]	THR-like
ENSG00000108774	16.0455	15.5407	13.6652	31.4056	29.8455	30.9816	RAB5C	17	42124976	42155044	-	2761	protein_coding	RAB5C, member RAS oncogene family [Source:HGNC Symbol;Acc:HGNC:9785]	-
ENSG00000127914	3.32337	3.29056	3.37275	1.28295	1.54169	1.53292	AKAP9	7	91940867	92110673	+	18210	protein_coding	A-kinase anchoring protein 9 [Source:HGNC Symbol;Acc:HGNC:379]	-
ENSG00000162636	9.90957	8.97878	9.10957	4.23997	4.19359	4.92517	FAM102B	1	108560089	108644900	+	9355	protein_coding	family with sequence similarity 102 member B [Source:HGNC Symbol;Acc:HGNC:27637]	-
ENSG00000141582	13.484	13.8211	12.3276	28.5479	29.0123	25.6016	CBX4	17	79833156	79839429	-	2880	protein_coding	chromobox 4 [Source:HGNC Symbol;Acc:HGNC:1554]	-
ENSG00000188647	8.97888	8.50752	9.70824	3.54583	3.991	4.69712	PTAR1	9	69709522	69759959	-	12200	protein_coding	protein prenyltransferase alpha subunit repeat containing 1 [Source:HGNC Symbol;Acc:HGNC:30449]	-
ENSG00000164323	10.6523	9.99051	10.6509	5.08678	5.18503	5.30894	CFAP97	4	185159665	185209504	-	7192	protein_coding	cilia and flagella associated protein 97 [Source:HGNC Symbol;Acc:HGNC:29276]	-
ENSG00000117152	15.4436	12.0919	14.2817	5.44146	5.49178	6.07742	RGS4	1	163068775	163076802	+	4836	protein_coding	regulator of G protein signaling 4 [Source:HGNC Symbol;Acc:HGNC:10000]	-
ENSG00000151414	15.7912	14.2214	16.2446	7.39534	7.55039	7.8152	NEK7	1	198156963	198322420	+	5485	protein_coding	NIMA related kinase 7 [Source:HGNC Symbol;Acc:HGNC:13386]	-
ENSG00000047410	12.7035	12.4373	14.2491	5.58155	5.77386	7.19653	TPR	1	186311652	186375693	-	12350	protein_coding	translocated promoter region, nuclear basket protein [Source:HGNC Symbol;Acc:HGNC:12017]	-
ENSG00000125995	83.1995	86.0435	77.8952	196.205	163.335	158.051	ROMO1	20	35699272	35700984	+	702	protein_coding	reactive oxygen species modulator 1 [Source:HGNC Symbol;Acc:HGNC:16185]	-
ENSG00000114439	9.21783	8.29294	8.93899	4.03134	3.79832	4.74922	BBX	3	107522936	107811324	+	11877	protein_coding	BBX, HMG-box containing [Source:HGNC Symbol;Acc:HGNC:14422]	HMG
ENSG00000083520	11.1709	10.1817	12.1482	5.00548	5.6578	5.81598	DIS3	13	72752169	72782096	-	10835	protein_coding	DIS3 homolog, exosome endoribonuclease and 3'-5' exoribonuclease [Source:HGNC Symbol;Acc:HGNC:20604]	-
ENSG00000117984	67.6001	64.1292	51.6201	177.19	164.914	175.742	CTSD	11	1752752	1764573	-	3126	protein_coding	cathepsin D [Source:HGNC Symbol;Acc:HGNC:2529]	-
ENSG00000142544	5.95439	4.94762	4.18457	16.2686	17.1127	15.4048	CTU1	19	51097606	51108370	-	2087	protein_coding	cytosolic thiouridylase subunit 1 [Source:HGNC Symbol;Acc:HGNC:29590]	-
ENSG00000134982	5.98365	6.03391	6.74037	3.00792	2.79293	3.13118	APC	5	112707498	112846239	+	12440	protein_coding	APC, WNT signaling pathway regulator [Source:HGNC Symbol;Acc:HGNC:583]	-
ENSG00000178202	13.166	13.6083	13.9127	6.1059	6.66709	6.73457	KDELC2	11	108472105	108498432	-	4993	protein_coding	KDEL motif containing 2 [Source:HGNC Symbol;Acc:HGNC:28496]	-
ENSG00000183779	9.31362	9.80877	8.31738	19.4522	19.735	19.9278	ZNF703	8	37695751	37700021	+	3349	protein_coding	zinc finger protein 703 [Source:HGNC Symbol;Acc:HGNC:25883]	-
ENSG00000241494	26.9531	27.9719	34.7952	1.17229	3.59936	1.75812	AL355032.1	14	101677943	101678380	+	438	processed_pseudogene	ribosomal protein L26-like 1 (RPL26L1) pseudogene	-
ENSG00000078674	8.02646	7.48531	9.30979	3.4213	4.05495	4.00265	PCM1	8	17922840	18029944	+	14445	protein_coding	pericentriolar material 1 [Source:HGNC Symbol;Acc:HGNC:8727]	-
ENSG00000198887	9.53964	8.79456	10.3375	4.284	4.4218	4.0802	SMC5	9	70258962	70354888	+	6637	protein_coding	structural maintenance of chromosomes 5 [Source:HGNC Symbol;Acc:HGNC:20465]	-
ENSG00000095383	7.73089	7.1509	6.51277	15.8321	15.583	17.067	TBC1D2	9	98198999	98255721	-	3681	protein_coding	TBC1 domain family member 2 [Source:HGNC Symbol;Acc:HGNC:18026]	-
ENSG00000104093	4.68919	4.62665	4.76664	2.15228	2.31878	2.32387	DMXL2	15	51447711	51622833	-	13807	protein_coding	Dmx like 2 [Source:HGNC Symbol;Acc:HGNC:2938]	-
ENSG00000163605	12.856	12.6486	13.2076	5.86512	6.86265	5.83179	PPP4R2	3	72996785	73069199	+	5964	protein_coding	protein phosphatase 4 regulatory subunit 2 [Source:HGNC Symbol;Acc:HGNC:18296]	-
ENSG00000153132	20.665	20.2232	19.9697	9.97531	9.07494	9.91196	CLGN	4	140388455	140427968	-	3127	protein_coding	calmegin [Source:HGNC Symbol;Acc:HGNC:2060]	-
ENSG00000177732	4.9251	4.88788	4.37652	10.5077	11.4853	11.0186	SOX12	20	325595	330224	+	4630	protein_coding	SRY-box 12 [Source:HGNC Symbol;Acc:HGNC:11198]	HMG
ENSG00000162631	8.41101	7.57022	8.25776	3.87007	4.08748	3.95364	NTNG1	1	107140007	107483458	+	9138	protein_coding	netrin G1 [Source:HGNC Symbol;Acc:HGNC:23319]	-
ENSG00000006576	7.79011	7.14707	7.92224	3.29599	3.56967	3.74072	PHTF2	7	77798792	77957503	+	8646	protein_coding	putative homeodomain transcription factor 2 [Source:HGNC Symbol;Acc:HGNC:13411]	-
ENSG00000160087	6.59317	7.32345	6.83213	14.5201	14.5283	13.7957	UBE2J2	1	1253909	1273885	-	4712	protein_coding	ubiquitin conjugating enzyme E2 J2 [Source:HGNC Symbol;Acc:HGNC:19268]	-
ENSG00000196712	3.68041	3.40371	3.83547	1.56376	1.77011	1.93483	NF1	17	31094927	31382116	+	27130	protein_coding	neurofibromin 1 [Source:HGNC Symbol;Acc:HGNC:7765]	-
ENSG00000087074	9.84342	10.7244	8.76588	21.6847	22.7211	20.6643	PPP1R15A	19	48872392	48876057	+	3093	protein_coding	protein phosphatase 1 regulatory subunit 15A [Source:HGNC Symbol;Acc:HGNC:14375]	-
ENSG00000125676	7.95645	7.89733	8.30342	3.75966	3.73476	4.3834	THOC2	X	123600561	123733056	-	10277	protein_coding	THO complex 2 [Source:HGNC Symbol;Acc:HGNC:19073]	-
ENSG00000141971	7.29726	7.64299	7.3515	16.6751	14.9756	15.4055	MVB12A	19	17405722	17433724	+	4053	protein_coding	multivesicular body subunit 12A [Source:HGNC Symbol;Acc:HGNC:25153]	-
ENSG00000123219	14.6978	14.951	16.4144	6.65345	7.5091	7.24754	CENPK	5	65517766	65563171	-	4312	protein_coding	centromere protein K [Source:HGNC Symbol;Acc:HGNC:29479]	-
ENSG00000072571	23.6949	23.5154	25.2044	10.0122	12.8634	11.543	HMMR	5	163460203	163491945	+	3936	protein_coding	hyaluronan mediated motility receptor [Source:HGNC Symbol;Acc:HGNC:5012]	-
ENSG00000143228	16.3929	16.9478	17.4193	6.66263	7.98972	7.69215	NUF2	1	163266576	163355764	+	3362	protein_coding	NUF2, NDC80 kinetochore complex component [Source:HGNC Symbol;Acc:HGNC:14621]	-
ENSG00000067900	10.187	9.10859	11.4077	4.87449	5.11251	5.12192	ROCK1	18	20946906	21111851	-	11113	protein_coding	Rho associated coiled-coil containing protein kinase 1 [Source:HGNC Symbol;Acc:HGNC:10251]	-
ENSG00000029363	12.4359	10.4667	12.7057	5.55446	6.11251	5.91697	BCLAF1	6	136256627	136289851	-	9533	protein_coding	BCL2 associated transcription factor 1 [Source:HGNC Symbol;Acc:HGNC:16863]	Others
ENSG00000187653	396.277	400.266	457.484	802.046	805.776	945.456	TMSB4XP8	4	90838903	90839037	-	135	processed_pseudogene	TMSB4X pseudogene 8 [Source:HGNC Symbol;Acc:HGNC:11885]	-
ENSG00000204387	3.03598	2.70327	2.82071	11.689	11.649	10.6536	C6orf48	6	31834608	31839766	+	1801	protein_coding	chromosome 6 open reading frame 48 [Source:HGNC Symbol;Acc:HGNC:19078]	-
ENSG00000062194	9.68685	9.01051	10.2571	4.15521	4.52516	4.58083	GPBP1	5	57173948	57264679	+	6472	protein_coding	GC-rich promoter binding protein 1 [Source:HGNC Symbol;Acc:HGNC:29520]	-
ENSG00000241468	24.8536	27.0679	23.2333	54.0827	51.6	45.3571	ATP5MF	7	99448475	99466331	-	2275	protein_coding	ATP synthase membrane subunit f [Source:HGNC Symbol;Acc:HGNC:848]	-
ENSG00000116001	8.68955	8.25147	9.40818	3.58459	3.99218	4.0793	TIA1	2	70209444	70248660	-	6607	protein_coding	TIA1 cytotoxic granule associated RNA binding protein [Source:HGNC Symbol;Acc:HGNC:11802]	-
ENSG00000145390	4.39358	3.80998	3.95498	1.63276	1.76578	1.67543	USP53	4	119212587	119295517	+	11950	protein_coding	ubiquitin specific peptidase 53 [Source:HGNC Symbol;Acc:HGNC:29255]	-
ENSG00000040275	17.0651	16.5979	17.7202	7.16127	7.28588	9.09439	SPDL1	5	169583634	169604778	+	4777	protein_coding	spindle apparatus coiled-coil protein 1 [Source:HGNC Symbol;Acc:HGNC:26010]	-
ENSG00000171388	8.66581	9.06428	6.82107	18.7642	21.1136	19.782	APLN	X	129645259	129654937	-	3205	protein_coding	apelin [Source:HGNC Symbol;Acc:HGNC:16665]	-
ENSG00000151725	26.9535	24.2231	30.4438	11.1282	11.1907	13.1689	CENPU	4	184694618	184734133	-	2953	protein_coding	centromere protein U [Source:HGNC Symbol;Acc:HGNC:21348]	-
ENSG00000168061	14.9024	14.13	10.8877	36.7276	35.2451	31.1441	SAC3D1	11	65040901	65044828	+	1772	protein_coding	SAC3 domain containing 1 [Source:HGNC Symbol;Acc:HGNC:30179]	-
ENSG00000162601	5.6239	5.9798	6.23292	2.53485	2.67968	2.75697	MYSM1	1	58654739	58700092	-	8938	protein_coding	Myb like, SWIRM and MPN domains 1 [Source:HGNC Symbol;Acc:HGNC:29401]	MYB
ENSG00000095906	4.32682	4.41278	4.27268	9.84057	9.60089	9.60701	NUBP2	16	1782901	1789191	+	4983	protein_coding	nucleotide binding protein 2 [Source:HGNC Symbol;Acc:HGNC:8042]	-
ENSG00000188483	7.99881	7.99258	6.99022	16.8092	20.7113	19.9544	IER5L	9	129175552	129178262	-	2711	protein_coding	immediate early response 5 like [Source:HGNC Symbol;Acc:HGNC:23679]	-
ENSG00000106268	8.99504	9.12558	7.74517	23.3057	20.5691	20.9101	NUDT1	7	2242222	2251146	+	2093	protein_coding	nudix hydrolase 1 [Source:HGNC Symbol;Acc:HGNC:8048]	-
ENSG00000006634	11.1849	10.5648	12.4547	5.04162	4.59098	4.91471	DBF4	7	87876216	87909541	+	4583	protein_coding	DBF4 zinc finger [Source:HGNC Symbol;Acc:HGNC:17364]	-
ENSG00000187837	30.6799	32.8339	34.1412	76.1794	81.7915	71.1681	HIST1H1C	6	26055787	26056428	-	642	protein_coding	histone cluster 1 H1 family member c [Source:HGNC Symbol;Acc:HGNC:4716]	-
ENSG00000161956	6.08128	6.75325	5.74221	14.9083	13.919	13.7685	SENP3	17	7561875	7571969	+	3668	protein_coding	SUMO specific peptidase 3 [Source:HGNC Symbol;Acc:HGNC:17862]	-
ENSG00000148516	7.08975	6.99532	7.66122	3.18316	3.37174	3.64255	ZEB1	10	31318495	31529814	+	8650	protein_coding	zinc finger E-box binding homeobox 1 [Source:HGNC Symbol;Acc:HGNC:11642]	zf-C2H2
ENSG00000163808	8.72346	7.44053	8.66187	3.0968	3.31572	3.43623	KIF15	3	44761717	44873376	+	5285	protein_coding	kinesin family member 15 [Source:HGNC Symbol;Acc:HGNC:17273]	-
ENSG00000171150	10.0258	8.52015	10.2545	4.53621	4.30943	4.59452	SOCS5	2	46698952	46780245	+	7598	protein_coding	suppressor of cytokine signaling 5 [Source:HGNC Symbol;Acc:HGNC:16852]	-
ENSG00000152818	7.3179	6.92024	8.47363	3.21704	3.66619	3.91513	UTRN	6	144285701	144853034	+	14604	protein_coding	utrophin [Source:HGNC Symbol;Acc:HGNC:12635]	-
ENSG00000185800	5.43591	4.77518	3.58136	11.8088	11.5526	12.5666	DMWD	19	45782947	45792802	-	5658	protein_coding	DM1 locus, WD repeat containing [Source:HGNC Symbol;Acc:HGNC:2936]	-
ENSG00000204922	2.04695	1.56175	2.38031	9.44808	8.11674	8.32246	UQCC3	11	62670273	62673687	+	2398	protein_coding	ubiquinol-cytochrome c reductase complex assembly factor 3 [Source:HGNC Symbol;Acc:HGNC:34399]	-
ENSG00000166166	9.42883	9.65966	10.2351	20.9503	19.4732	19.3766	TRMT61A	14	103529184	103537073	+	3229	protein_coding	tRNA methyltransferase 61A [Source:HGNC Symbol;Acc:HGNC:23790]	-
ENSG00000243449	41.0775	40.9183	30.4425	107.209	89.6055	102.08	C4orf48	4	2041993	2043970	+	540	protein_coding	chromosome 4 open reading frame 48 [Source:HGNC Symbol;Acc:HGNC:34437]	-
ENSG00000126464	5.04571	6.01159	4.49041	11.3471	11.1901	11.7341	PRR12	19	49591643	49626439	+	7093	protein_coding	proline rich 12 [Source:HGNC Symbol;Acc:HGNC:29217]	-
ENSG00000117155	7.33612	7.30769	8.58277	3.35066	3.78313	3.43178	SSX2IP	1	84643707	84690803	-	8639	protein_coding	SSX family member 2 interacting protein [Source:HGNC Symbol;Acc:HGNC:16509]	-
ENSG00000164171	20.5726	18.7828	23.7484	9.39615	10.9389	11.0495	ITGA2	5	52989326	53094779	+	7910	protein_coding	integrin subunit alpha 2 [Source:HGNC Symbol;Acc:HGNC:6137]	-
ENSG00000100379	9.9245	10.0242	9.0967	21.2176	20.5237	19.6706	KCTD17	22	37051736	37063390	+	2786	protein_coding	potassium channel tetramerization domain containing 17 [Source:HGNC Symbol;Acc:HGNC:25705]	-
ENSG00000075213	2.49968	2.32364	2.875	0.794493	0.653523	0.616307	SEMA3A	7	83955777	84492724	-	9371	protein_coding	semaphorin 3A [Source:HGNC Symbol;Acc:HGNC:10723]	-
ENSG00000135655	3.4366	3.5074	3.9713	1.59316	1.73618	1.83082	USP15	12	62260338	62417431	+	19418	protein_coding	ubiquitin specific peptidase 15 [Source:HGNC Symbol;Acc:HGNC:12613]	-
ENSG00000134215	5.01619	5.24634	5.33037	1.95964	2.18491	2.10933	VAV3	1	107571160	107965144	-	7271	protein_coding	vav guanine nucleotide exchange factor 3 [Source:HGNC Symbol;Acc:HGNC:12659]	-
ENSG00000080345	5.84196	5.71941	6.17427	2.37426	2.78376	3.23576	RIF1	2	151409883	151508013	+	18166	protein_coding	replication timing regulatory factor 1 [Source:HGNC Symbol;Acc:HGNC:23207]	-
ENSG00000244187	5.21013	5.37605	3.4414	19.9709	18.0267	16.3208	TMEM141	9	136791355	136793257	+	1443	protein_coding	transmembrane protein 141 [Source:HGNC Symbol;Acc:HGNC:28211]	-
ENSG00000137845	9.16946	8.08073	10.7395	4.23174	4.64666	4.71917	ADAM10	15	58588807	58749978	-	16168	protein_coding	ADAM metallopeptidase domain 10 [Source:HGNC Symbol;Acc:HGNC:188]	-
ENSG00000106772	3.56542	3.16129	4.02316	1.50647	1.4894	1.45804	PRUNE2	9	76611376	76906087	-	14656	protein_coding	prune homolog 2 [Source:HGNC Symbol;Acc:HGNC:25209]	-
ENSG00000115760	6.72557	6.2225	7.18851	2.88962	3.29355	3.72278	BIRC6	2	32357028	32618899	+	17858	protein_coding	baculoviral IAP repeat containing 6 [Source:HGNC Symbol;Acc:HGNC:13516]	-
ENSG00000127564	5.8135	6.48303	4.25207	15.5931	14.0808	13.6144	PKMYT1	16	2968024	2980539	-	5034	protein_coding	protein kinase, membrane associated tyrosine/threonine 1 [Source:HGNC Symbol;Acc:HGNC:29650]	-
ENSG00000151789	5.76135	5.16902	5.49803	2.95445	2.60864	2.56289	ZNF385D	3	21412222	22373321	-	13621	protein_coding	zinc finger protein 385D [Source:HGNC Symbol;Acc:HGNC:26191]	-
ENSG00000180008	9.54551	9.63974	10.6979	4.72963	4.62319	5.22991	SOCS4	14	55027230	55049488	+	7043	protein_coding	suppressor of cytokine signaling 4 [Source:HGNC Symbol;Acc:HGNC:19392]	-
ENSG00000147119	13.138	13.6499	11.2464	26.1049	27.8144	27.6421	CHST7	X	46573784	46598408	+	2289	protein_coding	carbohydrate sulfotransferase 7 [Source:HGNC Symbol;Acc:HGNC:13817]	-
ENSG00000105619	10.9737	10.0961	9.06831	29.5551	30.4155	24.9957	TFPT	19	54107013	54115675	-	1240	protein_coding	TCF3 fusion partner [Source:HGNC Symbol;Acc:HGNC:13630]	-
ENSG00000132522	0.201146	0.381036	0.184784	3.69845	3.21923	2.99147	GPS2	17	7311324	7315564	-	3089	protein_coding	G protein pathway suppressor 2 [Source:HGNC Symbol;Acc:HGNC:4550]	-
ENSG00000172175	6.27971	6.3633	7.31385	3.08469	3.05097	3.47383	MALT1	18	58671386	58754477	+	11527	protein_coding	MALT1 paracaspase [Source:HGNC Symbol;Acc:HGNC:6819]	-
ENSG00000172590	9.24372	10.8068	9.30899	23.0722	19.8532	20.4917	MRPL52	14	22829879	22835037	+	3213	protein_coding	mitochondrial ribosomal protein L52 [Source:HGNC Symbol;Acc:HGNC:16655]	-
ENSG00000218891	4.47156	4.63965	3.9875	11.2093	10.8088	10.9561	ZNF579	19	55576770	55580845	-	3321	protein_coding	zinc finger protein 579 [Source:HGNC Symbol;Acc:HGNC:26646]	zf-C2H2
ENSG00000177200	5.49659	5.25154	6.34296	2.51224	2.56444	3.02504	CHD9	16	53055033	53329150	+	16504	protein_coding	chromodomain helicase DNA binding protein 9 [Source:HGNC Symbol;Acc:HGNC:25701]	-
ENSG00000114120	7.86248	6.71812	8.36948	3.62487	3.44806	3.76123	SLC25A36	3	140941830	140980961	+	10305	protein_coding	solute carrier family 25 member 36 [Source:HGNC Symbol;Acc:HGNC:25554]	-
ENSG00000180182	9.37545	8.71551	10.3153	4.16762	4.26381	5.10393	MED14	X	40648306	40735858	-	9656	protein_coding	mediator complex subunit 14 [Source:HGNC Symbol;Acc:HGNC:2370]	-
ENSG00000133597	10.3024	9.86268	9.42511	20.4027	20.3367	19.4739	ADCK2	7	140673153	140696261	+	2913	protein_coding	aarF domain containing kinase 2 [Source:HGNC Symbol;Acc:HGNC:19039]	-
ENSG00000105379	7.41686	7.77182	6.67359	16.7784	14.4852	13.6189	ETFB	19	51345169	51366418	-	6526	protein_coding	electron transfer flavoprotein subunit beta [Source:HGNC Symbol;Acc:HGNC:3482]	-
ENSG00000130758	4.70836	4.81579	3.6628	10.5847	10.9823	10.5687	MAP3K10	19	40191744	40215575	+	4566	protein_coding	mitogen-activated protein kinase kinase kinase 10 [Source:HGNC Symbol;Acc:HGNC:6849]	-
ENSG00000114166	8.38159	8.18562	8.33806	3.48596	3.92827	3.77009	KAT2B	3	20040023	20154404	+	5634	protein_coding	lysine acetyltransferase 2B [Source:HGNC Symbol;Acc:HGNC:8638]	-
ENSG00000156256	10.6721	10.1665	10.8466	5.26402	5.2819	5.25181	USP16	21	29024629	29054488	+	5694	protein_coding	ubiquitin specific peptidase 16 [Source:HGNC Symbol;Acc:HGNC:12614]	-
ENSG00000160570	8.9269	9.9844	8.65634	21.7845	22.3781	18.805	DEDD2	19	42198598	42220140	-	2631	protein_coding	death effector domain containing 2 [Source:HGNC Symbol;Acc:HGNC:24450]	-
ENSG00000009413	4.0806	4.08631	4.70879	1.622	1.68364	2.04005	REV3L	6	111299028	111483715	-	12425	protein_coding	REV3 like, DNA directed polymerase zeta catalytic subunit [Source:HGNC Symbol;Acc:HGNC:9968]	-
ENSG00000210176	25.2138	30.2397	24.8173	158.131	182.785	210.184	MT-TH	MT	12138	12206	+	69	Mt_tRNA	mitochondrially encoded tRNA histidine [Source:HGNC Symbol;Acc:HGNC:7487]	-
ENSG00000119673	7.29614	7.28847	5.84394	16.6827	17.8891	16.8674	ACOT2	14	73567620	73575658	+	2393	protein_coding	acyl-CoA thioesterase 2 [Source:HGNC Symbol;Acc:HGNC:18431]	-
ENSG00000166189	10.6723	9.71459	7.45549	24.0594	23.279	21.56	HPS6	10	102065390	102068038	+	2649	protein_coding	HPS6, biogenesis of lysosomal organelles complex 2 subunit 3 [Source:HGNC Symbol;Acc:HGNC:18817]	-
ENSG00000144481	5.23615	4.78618	5.23634	2.06281	1.94113	2.2492	TRPM8	2	233917398	234019522	+	7903	protein_coding	transient receptor potential cation channel subfamily M member 8 [Source:HGNC Symbol;Acc:HGNC:17961]	-
ENSG00000135837	5.06162	4.96813	5.32441	1.99267	2.47188	2.61603	CEP350	1	179954738	180114880	+	14301	protein_coding	centrosomal protein 350 [Source:HGNC Symbol;Acc:HGNC:24238]	-
ENSG00000198113	8.25358	8.26762	6.15107	17.9643	18.6087	16.3367	TOR4A	9	137277749	137282641	+	4148	protein_coding	torsin family 4 member A [Source:HGNC Symbol;Acc:HGNC:25981]	-
ENSG00000102893	5.70254	5.12291	6.08844	2.57882	2.68248	2.81177	PHKB	16	47461123	47701523	+	11822	protein_coding	phosphorylase kinase regulatory subunit beta [Source:HGNC Symbol;Acc:HGNC:8927]	-
ENSG00000138398	8.86304	7.79133	8.01038	4.01577	3.99133	3.90183	PPIG	2	169584340	169641406	+	7368	protein_coding	peptidylprolyl isomerase G [Source:HGNC Symbol;Acc:HGNC:14650]	-
ENSG00000160072	3.67207	3.92099	3.52197	7.58629	7.54587	7.5014	ATAD3B	1	1471769	1497848	+	7682	protein_coding	ATPase family, AAA domain containing 3B [Source:HGNC Symbol;Acc:HGNC:24007]	-
ENSG00000213563	7.47431	6.52494	5.36371	18.1149	19.6393	15.0966	C8orf82	8	144525733	144529132	-	3001	protein_coding	chromosome 8 open reading frame 82 [Source:HGNC Symbol;Acc:HGNC:33826]	-
ENSG00000145734	4.4617	4.40535	4.88822	1.99732	1.96007	2.31689	BDP1	5	71455615	71567820	+	12436	protein_coding	B double prime 1, subunit of RNA polymerase III transcription initiation factor IIIB [Source:HGNC Symbol;Acc:HGNC:13652]	-
ENSG00000139546	6.65397	7.42996	6.41973	17.0108	15.4183	13.6972	TARBP2	12	53500921	53506431	+	4090	protein_coding	TARBP2, RISC loading complex RNA binding subunit [Source:HGNC Symbol;Acc:HGNC:11569]	-
ENSG00000100304	10.3781	13.3116	10.5342	23.9401	22.3152	23.5193	TTLL12	22	43166622	43187133	-	4622	protein_coding	tubulin tyrosine ligase like 12 [Source:HGNC Symbol;Acc:HGNC:28974]	-
ENSG00000185347	2.02228	2.19659	1.95152	5.66318	4.96091	5.2502	TEDC1	14	105489855	105499575	+	6698	protein_coding	tubulin epsilon and delta complex 1 [Source:HGNC Symbol;Acc:HGNC:20127]	-
ENSG00000163874	7.06748	8.33113	6.51086	17.295	17.6213	15.9965	ZC3H12A	1	37474552	37484379	+	3121	protein_coding	zinc finger CCCH-type containing 12A [Source:HGNC Symbol;Acc:HGNC:26259]	-
ENSG00000196976	25.9929	20.5209	19.3674	54.9847	54.6293	50.9177	LAGE3	X	154477769	154479257	-	949	protein_coding	L antigen family member 3 [Source:HGNC Symbol;Acc:HGNC:26058]	-
ENSG00000161249	3.7227	3.19827	3.41988	7.43222	7.08661	7.33607	DMKN	19	35497220	35513658	-	7444	protein_coding	dermokine [Source:HGNC Symbol;Acc:HGNC:25063]	-
ENSG00000100142	5.56754	5.8424	5.09033	13.1701	12.9761	10.197	POLR2F	22	37952607	38041915	+	7042	protein_coding	RNA polymerase II subunit F [Source:HGNC Symbol;Acc:HGNC:9193]	-
ENSG00000178685	4.50068	5.17894	4.50356	9.48963	10.4024	9.86022	PARP10	8	143977153	144012772	-	6033	protein_coding	poly(ADP-ribose) polymerase family member 10 [Source:HGNC Symbol;Acc:HGNC:25895]	-
ENSG00000146826	4.31407	4.43786	3.80532	10.5887	10.6927	10.4882	C7orf43	7	100154420	100158715	-	3255	protein_coding	chromosome 7 open reading frame 43 [Source:HGNC Symbol;Acc:HGNC:25604]	-
ENSG00000112739	6.83878	6.88248	7.03783	3.33204	3.34848	3.49476	PRPF4B	6	4021267	4064983	+	7859	protein_coding	pre-mRNA processing factor 4B [Source:HGNC Symbol;Acc:HGNC:17346]	-
ENSG00000130165	10.1547	11.1028	8.42586	22.0402	21.1127	19.5605	ELOF1	19	11551147	11559236	-	4173	protein_coding	elongation factor 1 homolog [Source:HGNC Symbol;Acc:HGNC:28691]	-
ENSG00000104320	11.5669	10.9592	13.0924	5.60921	5.71288	6.13984	NBN	8	89933336	90003228	-	6156	protein_coding	nibrin [Source:HGNC Symbol;Acc:HGNC:7652]	-
ENSG00000136696	1.59574	1.71753	1.37431	9.06593	7.23471	7.58793	IL36B	2	113022091	113052867	-	1869	protein_coding	interleukin 36 beta [Source:HGNC Symbol;Acc:HGNC:15564]	-
ENSG00000173264	10.7898	9.62247	8.12795	22.5141	21.9767	18.7372	GPR137	11	64270062	64289500	+	4031	protein_coding	G protein-coupled receptor 137 [Source:HGNC Symbol;Acc:HGNC:24300]	-
ENSG00000058272	4.42104	4.48382	4.82681	2.02252	2.15974	2.31795	PPP1R12A	12	79773563	79935460	-	11932	protein_coding	protein phosphatase 1 regulatory subunit 12A [Source:HGNC Symbol;Acc:HGNC:7618]	-
ENSG00000148344	13.3378	11.8797	10.8981	26.2689	26.8637	26.0949	PTGES	9	129738331	129753047	-	1896	protein_coding	prostaglandin E synthase [Source:HGNC Symbol;Acc:HGNC:9599]	-
ENSG00000111775	14.7938	14.6491	9.04612	70.5341	67.2673	65.6514	COX6A1	12	120438090	120440742	+	1344	protein_coding	cytochrome c oxidase subunit 6A1 [Source:HGNC Symbol;Acc:HGNC:2277]	-
ENSG00000077463	12.5962	11.3644	10.4042	24.365	25.4551	22.0351	SIRT6	19	4174109	4182604	-	2787	protein_coding	sirtuin 6 [Source:HGNC Symbol;Acc:HGNC:14934]	-
ENSG00000125726	18.1698	22.1058	19.188	45.4139	42.1914	39.1646	CD70	19	6583183	6604103	-	1532	protein_coding	CD70 molecule [Source:HGNC Symbol;Acc:HGNC:11937]	-
ENSG00000146463	9.45783	8.53552	9.69617	4.20499	4.68621	4.88396	ZMYM4	1	35268967	35422058	+	7647	protein_coding	zinc finger MYM-type containing 4 [Source:HGNC Symbol;Acc:HGNC:13055]	-
ENSG00000188015	27.6513	26.0502	22.1147	56.5883	60.5083	52.9497	S100A3	1	153547329	153549372	-	955	protein_coding	S100 calcium binding protein A3 [Source:HGNC Symbol;Acc:HGNC:10493]	-
ENSG00000087502	13.3099	12.8839	15.9698	6.15828	7.07724	6.88414	ERGIC2	12	29337352	29381189	-	5826	protein_coding	ERGIC and golgi 2 [Source:HGNC Symbol;Acc:HGNC:30208]	-
ENSG00000115286	3.25806	3.46588	2.87179	6.77356	6.7775	7.09606	NDUFS7	19	1383527	1395589	+	7533	protein_coding	NADH:ubiquinone oxidoreductase core subunit S7 [Source:HGNC Symbol;Acc:HGNC:7714]	-
ENSG00000167397	2.35378	3.22324	2.44888	11.8347	8.82823	10.1631	VKORC1	16	31090842	31095980	-	2191	protein_coding	vitamin K epoxide reductase complex subunit 1 [Source:HGNC Symbol;Acc:HGNC:23663]	-
ENSG00000197635	22.9855	19.7384	25.5714	11.1221	9.84159	11.9528	DPP4	2	161992241	162074542	-	5009	protein_coding	dipeptidyl peptidase 4 [Source:HGNC Symbol;Acc:HGNC:3009]	-
ENSG00000163888	11.4962	12.3736	9.0942	28.2743	29.1602	27.4212	CAMK2N2	3	184259213	184261463	-	1362	protein_coding	calcium/calmodulin dependent protein kinase II inhibitor 2 [Source:HGNC Symbol;Acc:HGNC:24197]	-
ENSG00000114127	4.18479	3.7239	4.62564	1.62305	1.85216	1.89054	XRN1	3	142306607	142448062	-	11982	protein_coding	5'-3' exoribonuclease 1 [Source:HGNC Symbol;Acc:HGNC:30654]	-
ENSG00000143971	4.41085	4.6706	5.15091	1.86198	1.74286	2.02465	ETAA1	2	67397319	67412089	+	7480	protein_coding	ETAA1, ATR kinase activator [Source:HGNC Symbol;Acc:HGNC:24648]	-
ENSG00000168040	11.9813	10.5781	9.61147	25.2408	23.8787	24.0511	FADD	11	70203163	70207390	+	1841	protein_coding	Fas associated via death domain [Source:HGNC Symbol;Acc:HGNC:3573]	-
ENSG00000122884	16.3923	15.9482	15.8524	7.80236	8.07687	7.36527	P4HA1	10	73007217	73096974	-	3093	protein_coding	prolyl 4-hydroxylase subunit alpha 1 [Source:HGNC Symbol;Acc:HGNC:8546]	-
ENSG00000197380	0.938791	1.62668	1.13925	4.64519	4.75039	4.41693	DACT3	19	46647612	46661138	-	5361	protein_coding	dishevelled binding antagonist of beta catenin 3 [Source:HGNC Symbol;Acc:HGNC:30745]	-
ENSG00000086570	2.59444	2.77865	2.71715	0.993403	1.23882	1.13448	FAT2	5	151504093	151568944	-	14537	protein_coding	FAT atypical cadherin 2 [Source:HGNC Symbol;Acc:HGNC:3596]	-
ENSG00000064313	10.8096	9.50383	10.9678	5.03893	4.89935	5.56732	TAF2	8	119730775	119832863	-	6547	protein_coding	TATA-box binding protein associated factor 2 [Source:HGNC Symbol;Acc:HGNC:11536]	-
ENSG00000105821	7.28873	7.4334	7.44367	3.69608	3.28857	3.5781	DNAJC2	7	103312474	103344873	-	6564	protein_coding	DnaJ heat shock protein family (Hsp40) member C2 [Source:HGNC Symbol;Acc:HGNC:13192]	MYB
ENSG00000182325	6.27784	5.94455	4.70168	13.9395	13.8159	12.8533	FBXL6	8	144355431	144359376	-	3375	protein_coding	F-box and leucine rich repeat protein 6 [Source:HGNC Symbol;Acc:HGNC:13603]	-
ENSG00000113460	12.9699	11.7871	14.0108	6.50665	6.49794	6.23656	BRIX1	5	34915376	34925996	+	5011	protein_coding	BRX1, biogenesis of ribosomes [Source:HGNC Symbol;Acc:HGNC:24170]	-
ENSG00000173465	12.532	12.7891	12.2801	24.5799	25.6069	25.8538	SSSCA1	11	65570430	65573942	+	2008	protein_coding	Sjogren syndrome/scleroderma autoantigen 1 [Source:HGNC Symbol;Acc:HGNC:11328]	-
ENSG00000087088	19.2383	19.6053	15.6655	39.5963	34.9233	34.7274	BAX	19	48954815	48961798	+	2587	protein_coding	BCL2 associated X, apoptosis regulator [Source:HGNC Symbol;Acc:HGNC:959]	-
ENSG00000160813	15.1278	15.2795	14.2339	34.3353	33.9701	31.9505	PPP1R35	7	100435282	100436565	-	1187	protein_coding	protein phosphatase 1 regulatory subunit 35 [Source:HGNC Symbol;Acc:HGNC:28320]	-
ENSG00000120896	6.01264	6.81814	4.69969	13.5271	13.1872	12.5774	SORBS3	8	22544986	22575788	+	6097	protein_coding	sorbin and SH3 domain containing 3 [Source:HGNC Symbol;Acc:HGNC:30907]	-
ENSG00000169020	4.627	4.32561	3.27905	23.1467	15.7394	18.2956	ATP5ME	4	672436	674338	-	940	protein_coding	ATP synthase membrane subunit e [Source:HGNC Symbol;Acc:HGNC:846]	-
ENSG00000160256	5.14091	5.1135	3.62346	21.8825	18.3809	14.3264	FAM207A	21	44940010	44976989	+	1402	protein_coding	family with sequence similarity 207 member A [Source:HGNC Symbol;Acc:HGNC:15811]	-
ENSG00000205155	2.52577	4.03069	3.09375	12.1756	11.0097	12.3821	PSENEN	19	35745114	35747519	+	1845	protein_coding	presenilin enhancer, gamma-secretase subunit [Source:HGNC Symbol;Acc:HGNC:30100]	-
ENSG00000014123	15.3179	14.2386	17.2031	8.00339	6.93318	7.83231	UFL1	6	96521595	96555276	+	4539	protein_coding	UFM1 specific ligase 1 [Source:HGNC Symbol;Acc:HGNC:23039]	-
ENSG00000205544	4.65786	4.2377	3.39088	21.2429	18.4393	19.6054	TMEM256	17	7402975	7404137	-	707	protein_coding	transmembrane protein 256 [Source:HGNC Symbol;Acc:HGNC:28618]	-
ENSG00000198816	9.60991	10.3433	7.53155	21.2184	22.5368	22.5793	ZNF358	19	7515292	7521026	+	2069	protein_coding	zinc finger protein 358 [Source:HGNC Symbol;Acc:HGNC:16838]	zf-C2H2
ENSG00000094975	8.5637	8.09224	9.10355	3.8051	4.2861	4.64985	SUCO	1	172532349	172611833	+	7894	protein_coding	SUN domain containing ossification factor [Source:HGNC Symbol;Acc:HGNC:1240]	-
ENSG00000137770	5.22659	4.7827	5.13216	2.27113	2.21462	2.56951	CTDSPL2	15	44427234	44529038	+	9665	protein_coding	CTD small phosphatase like 2 [Source:HGNC Symbol;Acc:HGNC:26936]	-
ENSG00000005175	10.6347	10.2508	9.94997	4.72335	5.05952	5.44996	RPAP3	12	47661249	47706061	-	5381	protein_coding	RNA polymerase II associated protein 3 [Source:HGNC Symbol;Acc:HGNC:26151]	-
ENSG00000162378	6.74546	6.78714	7.01834	3.15511	3.6538	3.42852	ZYG11B	1	52726467	52827342	+	8198	protein_coding	zyg-11 family member B, cell cycle regulator [Source:HGNC Symbol;Acc:HGNC:25820]	-
ENSG00000126709	18.8916	17.6893	14.3854	40.884	43.391	42.9539	IFI6	1	27666061	27672218	-	865	protein_coding	interferon alpha inducible protein 6 [Source:HGNC Symbol;Acc:HGNC:4054]	-
ENSG00000163848	4.49523	4.69537	5.32255	2.02733	2.09878	2.39717	ZNF148	3	125225561	125375354	-	10574	protein_coding	zinc finger protein 148 [Source:HGNC Symbol;Acc:HGNC:12933]	zf-C2H2
ENSG00000178295	4.13982	3.97627	4.02507	1.56292	1.55344	2.05096	GEN1	2	17753858	17788941	+	11827	protein_coding	GEN1, Holliday junction 5' flap endonuclease [Source:HGNC Symbol;Acc:HGNC:26881]	-
ENSG00000173230	8.23217	6.85389	8.51025	3.52694	3.97081	4.18073	GOLGB1	3	121663199	121749767	-	11865	protein_coding	golgin B1 [Source:HGNC Symbol;Acc:HGNC:4429]	-
ENSG00000160446	18.901	20.8277	14.6161	38.48	38.1743	37.8553	ZDHHC12	9	128720869	128724127	-	2597	protein_coding	zinc finger DHHC-type containing 12 [Source:HGNC Symbol;Acc:HGNC:19159]	-
ENSG00000058063	7.3242	6.44036	7.76498	3.53856	3.49464	3.68447	ATP11B	3	182793500	182921635	+	9196	protein_coding	ATPase phospholipid transporting 11B (putative) [Source:HGNC Symbol;Acc:HGNC:13553]	-
ENSG00000104960	7.62867	6.39822	5.38055	13.4243	13.7401	14.4552	PTOV1	19	49850735	49860744	+	5962	protein_coding	prostate tumor overexpressed 1 [Source:HGNC Symbol;Acc:HGNC:9632]	-
ENSG00000118596	4.08316	4.18141	4.93313	1.55466	1.93021	2.1226	SLC16A7	12	59596067	59789855	+	13665	protein_coding	solute carrier family 16 member 7 [Source:HGNC Symbol;Acc:HGNC:10928]	-
ENSG00000181588	12.7538	11.3009	8.99256	24.8398	24.3605	23.5745	MEX3D	19	1554669	1568058	-	2850	protein_coding	mex-3 RNA binding family member D [Source:HGNC Symbol;Acc:HGNC:16734]	-
ENSG00000140961	5.97995	5.98406	4.93261	12.8365	12.6353	12.2222	OSGIN1	16	83948282	83966332	+	3460	protein_coding	oxidative stress induced growth inhibitor 1 [Source:HGNC Symbol;Acc:HGNC:30093]	-
ENSG00000147874	7.26151	6.71797	8.03089	3.21237	3.69988	3.59204	HAUS6	9	19053143	19103119	-	7932	protein_coding	HAUS augmin like complex subunit 6 [Source:HGNC Symbol;Acc:HGNC:25948]	-
ENSG00000172216	60.6411	58.5337	44.4148	154.452	171.831	154.129	CEBPB	20	50190734	50192689	+	1956	protein_coding	CCAAT enhancer binding protein beta [Source:HGNC Symbol;Acc:HGNC:1834]	C/EBP
ENSG00000076984	4.68572	5.55287	4.45988	10.3042	10.1353	10.6391	MAP2K7	19	7903843	7914478	+	5145	protein_coding	mitogen-activated protein kinase kinase 7 [Source:HGNC Symbol;Acc:HGNC:6847]	-
ENSG00000125458	4.19237	4.83586	4.17834	13.6455	14.2422	12.9486	NT5C	17	75130225	75131795	-	1571	protein_coding	5', 3'-nucleotidase, cytosolic [Source:HGNC Symbol;Acc:HGNC:17144]	-
ENSG00000149311	2.13835	2.01979	2.14061	1.0067	0.92071	1.09754	ATM	11	108222484	108369102	+	23972	protein_coding	ATM serine/threonine kinase [Source:HGNC Symbol;Acc:HGNC:795]	-
ENSG00000116406	7.48411	7.45201	7.91393	3.10057	3.65179	4.07854	EDEM3	1	184690231	184754913	-	7804	protein_coding	ER degradation enhancing alpha-mannosidase like protein 3 [Source:HGNC Symbol;Acc:HGNC:16787]	-
ENSG00000182010	3.63121	3.43486	4.06517	1.63347	1.46063	1.48532	RTKN2	10	62183035	62268707	-	9548	protein_coding	rhotekin 2 [Source:HGNC Symbol;Acc:HGNC:19364]	-
ENSG00000146063	2.16448	2.16879	1.88141	4.74239	4.67445	3.90952	TRIM41	5	181222499	181235809	+	12803	protein_coding	tripartite motif containing 41 [Source:HGNC Symbol;Acc:HGNC:19013]	-
ENSG00000172292	5.86931	5.74095	6.38511	2.668	2.68802	2.95998	CERS6	2	168455862	168775137	+	7241	protein_coding	ceramide synthase 6 [Source:HGNC Symbol;Acc:HGNC:23826]	Homeobox
ENSG00000182612	2.59274	2.49182	2.34574	6.24919	5.9038	6.46446	TSPAN10	17	81637171	81648749	+	4745	protein_coding	tetraspanin 10 [Source:HGNC Symbol;Acc:HGNC:29942]	-
ENSG00000164327	3.52628	3.23375	3.55959	1.52523	1.75865	1.52495	RICTOR	5	38937919	39074408	-	13550	protein_coding	RPTOR independent companion of MTOR complex 2 [Source:HGNC Symbol;Acc:HGNC:28611]	-
ENSG00000175701	13.4811	12.834	11.8	27.9763	23.9467	27.1891	MTLN	2	110211529	110245420	-	2051	protein_coding	mitoregulin [Source:HGNC Symbol;Acc:HGNC:27339]	-
ENSG00000204438	7.43214	6.42982	6.37455	14.754	14.6948	13.1871	GPANK1	6	31661229	31666283	-	3528	protein_coding	G-patch domain and ankyrin repeats 1 [Source:HGNC Symbol;Acc:HGNC:13920]	-
ENSG00000144747	6.25975	6.28269	6.93384	3.02618	3.12719	3.38256	TMF1	3	69019827	69052339	-	7911	protein_coding	TATA element modulatory factor 1 [Source:HGNC Symbol;Acc:HGNC:11870]	Others
ENSG00000081320	11.6242	10.9766	13.8535	5.65744	5.94373	6.43663	STK17B	2	196133566	196176503	-	6580	protein_coding	serine/threonine kinase 17b [Source:HGNC Symbol;Acc:HGNC:11396]	-
ENSG00000118193	6.22451	6.73448	6.92613	2.98114	3.133	3.41271	KIF14	1	200551497	200620734	-	7277	protein_coding	kinesin family member 14 [Source:HGNC Symbol;Acc:HGNC:19181]	-
ENSG00000102189	5.58288	5.076	5.54489	2.54834	2.6106	2.90825	EEA1	12	92770637	92929331	-	10150	protein_coding	early endosome antigen 1 [Source:HGNC Symbol;Acc:HGNC:3185]	-
ENSG00000105298	3.43449	3.91909	3.63461	7.48367	7.97672	7.48233	CACTIN	19	3610641	3626815	-	5952	protein_coding	cactin, spliceosome C complex subunit [Source:HGNC Symbol;Acc:HGNC:29938]	-
ENSG00000071189	4.04942	3.78332	3.95644	1.50117	1.93155	2.06764	SNX13	7	17790761	17940501	-	16418	protein_coding	sorting nexin 13 [Source:HGNC Symbol;Acc:HGNC:21335]	-
ENSG00000205220	4.72796	4.44638	4.34336	12.9197	11.7148	13.9909	PSMB10	16	67934502	67937087	-	1853	protein_coding	proteasome subunit beta 10 [Source:HGNC Symbol;Acc:HGNC:9538]	-
ENSG00000078018	2.37054	2.09671	2.43449	0.838445	0.828824	0.899363	MAP2	2	209424058	209734118	+	11559	protein_coding	microtubule associated protein 2 [Source:HGNC Symbol;Acc:HGNC:6839]	-
ENSG00000123395	7.73034	6.90712	6.53054	17.114	18.4806	13.761	ATG101	12	52069246	52077494	+	3199	protein_coding	autophagy related 101 [Source:HGNC Symbol;Acc:HGNC:25679]	-
ENSG00000213949	1.81054	1.86155	1.92151	0.82968	0.849142	0.777686	ITGA1	5	52787896	52959210	+	18566	protein_coding	integrin subunit alpha 1 [Source:HGNC Symbol;Acc:HGNC:6134]	-
ENSG00000114857	3.83057	3.54494	3.14406	1.79354	1.67694	1.77103	NKTR	3	42600614	42648741	+	17356	protein_coding	natural killer cell triggering receptor [Source:HGNC Symbol;Acc:HGNC:7833]	-
ENSG00000284976	8.1002	8.15119	6.48498	18.5491	18.1271	17.8403	BX255925.3	9	137217452	137219361	+	1910	protein_coding	novel RING finger protein	-
ENSG00000104856	4.34017	5.21788	4.51372	10.7641	11.1081	11.481	RELB	19	45001430	45038198	+	3035	protein_coding	RELB proto-oncogene, NF-kB subunit [Source:HGNC Symbol;Acc:HGNC:9956]	RHD
ENSG00000198862	8.16927	7.73943	9.33752	3.54321	3.81874	4.62704	LTN1	21	28928144	28992956	-	8876	protein_coding	listerin E3 ubiquitin protein ligase 1 [Source:HGNC Symbol;Acc:HGNC:13082]	-
ENSG00000185480	8.01392	8.42259	9.58747	3.97676	3.74418	3.949	PARPBP	12	102120185	102197520	+	4745	protein_coding	PARP1 binding protein [Source:HGNC Symbol;Acc:HGNC:26074]	-
ENSG00000105518	11.4905	11.7929	10.2715	25.5372	23.5217	24.4138	TMEM205	19	11342776	11346518	-	1606	protein_coding	transmembrane protein 205 [Source:HGNC Symbol;Acc:HGNC:29631]	-
ENSG00000103254	7.72233	8.81945	6.79733	20.1259	17.7208	18.6874	FAM173A	16	720581	722601	+	1923	protein_coding	family with sequence similarity 173 member A [Source:HGNC Symbol;Acc:HGNC:14152]	-
ENSG00000178233	0.182111	0.078404	0.167297	1.75183	1.74386	1.24604	TMEM151B	6	44270466	44307506	+	5459	protein_coding	transmembrane protein 151B [Source:HGNC Symbol;Acc:HGNC:21315]	-
ENSG00000174886	0.96302	1.24935	0.684155	4.69532	3.57121	3.85903	NDUFA11	19	5891276	5904006	-	4839	protein_coding	NADH:ubiquinone oxidoreductase subunit A11 [Source:HGNC Symbol;Acc:HGNC:20371]	-
ENSG00000125901	10.1995	10.3964	11.345	24.4885	28.6767	26.4201	MRPS26	20	3045945	3048254	+	1127	protein_coding	mitochondrial ribosomal protein S26 [Source:HGNC Symbol;Acc:HGNC:14045]	-
ENSG00000162496	2.61962	3.48919	3.29017	9.66123	9.00742	8.01084	DHRS3	1	12567910	12617731	-	3036	protein_coding	dehydrogenase/reductase 3 [Source:HGNC Symbol;Acc:HGNC:17693]	-
ENSG00000060656	5.0771	5.01221	5.25352	2.29567	2.35028	2.11279	PTPRU	1	29236516	29326813	+	6682	protein_coding	protein tyrosine phosphatase, receptor type U [Source:HGNC Symbol;Acc:HGNC:9683]	-
ENSG00000197019	8.31785	6.45352	6.6692	17.3056	17.2383	16.3919	SERTAD1	19	40421592	40426025	-	2114	protein_coding	SERTA domain containing 1 [Source:HGNC Symbol;Acc:HGNC:17932]	-
ENSG00000116815	29.4466	26.2554	31.9813	14.8668	13.705	13.3525	CD58	1	116514535	116571039	-	1783	protein_coding	CD58 molecule [Source:HGNC Symbol;Acc:HGNC:1688]	-
ENSG00000144320	8.92981	8.69786	10.4623	4.0035	4.76601	5.14946	LNPK	2	175923892	176002839	-	9122	protein_coding	lunapark, ER junction formation factor [Source:HGNC Symbol;Acc:HGNC:21610]	-
ENSG00000103253	2.93806	3.17747	2.72065	7.15029	7.34	6.19015	HAGHL	16	726936	735525	+	5287	protein_coding	hydroxyacylglutathione hydrolase like [Source:HGNC Symbol;Acc:HGNC:14177]	-
ENSG00000176022	7.28134	5.79467	5.77689	13.379	15.2019	14.9946	B3GALT6	1	1232226	1235041	+	2816	protein_coding	beta-1,3-galactosyltransferase 6 [Source:HGNC Symbol;Acc:HGNC:17978]	-
ENSG00000140563	3.18378	3.47521	3.61531	1.43914	1.71936	1.62678	MCTP2	15	94231538	94483952	+	12978	protein_coding	multiple C2 and transmembrane domain containing 2 [Source:HGNC Symbol;Acc:HGNC:25636]	-
ENSG00000115808	6.9617	6.41755	7.37351	3.33027	3.19707	3.80644	STRN	2	36843640	36966472	-	8345	protein_coding	striatin [Source:HGNC Symbol;Acc:HGNC:11424]	-
ENSG00000048649	2.31325	2.07342	2.4297	0.901167	1.04783	0.974392	RSF1	11	77659996	77821017	-	15740	protein_coding	remodeling and spacing factor 1 [Source:HGNC Symbol;Acc:HGNC:18118]	-
ENSG00000108510	7.19024	6.38534	7.22671	3.02257	3.3099	4.05468	MED13	17	61942605	62065282	-	12677	protein_coding	mediator complex subunit 13 [Source:HGNC Symbol;Acc:HGNC:22474]	-
ENSG00000101639	4.56231	4.72814	4.95794	2.35961	2.27819	2.48881	CEP192	18	12991362	13125052	+	9901	protein_coding	centrosomal protein 192 [Source:HGNC Symbol;Acc:HGNC:25515]	-
ENSG00000167969	6.39785	6.86546	6.08921	13.1977	13.1058	13.4137	ECI1	16	2239395	2252300	-	3234	protein_coding	enoyl-CoA delta isomerase 1 [Source:HGNC Symbol;Acc:HGNC:2703]	-
ENSG00000269378	87.5386	83.8093	100.569	43.8424	41.3196	47.4172	AC022149.1	19	14621634	14622242	-	609	processed_pseudogene	integrin beta 1 pseudogene 1	-
ENSG00000178860	5.41063	4.12714	4.94349	12.3931	12.5116	15.1241	MSC	8	71841549	71844468	-	2113	protein_coding	musculin [Source:HGNC Symbol;Acc:HGNC:7321]	bHLH
ENSG00000121680	6.99086	6.16157	5.87279	14.7835	13.725	12.9067	PEX16	11	45909669	45918812	-	3013	protein_coding	peroxisomal biogenesis factor 16 [Source:HGNC Symbol;Acc:HGNC:8857]	-
ENSG00000079215	7.21013	6.57553	7.32516	3.42171	3.39713	3.50304	SLC1A3	5	36606355	36688334	+	6265	protein_coding	solute carrier family 1 member 3 [Source:HGNC Symbol;Acc:HGNC:10941]	-
ENSG00000099364	8.64723	9.6277	6.62862	19.4618	16.8493	17.7876	FBXL19	16	30923055	30948783	+	4340	protein_coding	F-box and leucine rich repeat protein 19 [Source:HGNC Symbol;Acc:HGNC:25300]	-
ENSG00000100284	5.16461	6.05086	4.88061	10.7791	12.1147	10.0558	TOM1	22	35299275	35347994	+	5871	protein_coding	target of myb1 membrane trafficking protein [Source:HGNC Symbol;Acc:HGNC:11982]	-
ENSG00000104524	7.08681	7.2566	6.52792	14.8388	15.757	13.0954	PYCR3	8	143603913	143609773	-	3244	protein_coding	pyrroline-5-carboxylate reductase 3 [Source:HGNC Symbol;Acc:HGNC:25846]	-
ENSG00000155903	6.92567	6.2937	7.02901	3.07366	3.26801	3.24443	RASA2	3	141487047	141615342	+	5993	protein_coding	RAS p21 protein activator 2 [Source:HGNC Symbol;Acc:HGNC:9872]	-
ENSG00000183760	7.73926	9.53959	8.12013	16.0715	18.4423	17.8035	ACP7	19	39083913	39111493	+	3107	protein_coding	acid phosphatase 7, tartrate resistant (putative) [Source:HGNC Symbol;Acc:HGNC:33781]	-
ENSG00000205413	6.38109	6.15787	7.18597	2.86505	3.38779	2.84581	SAMD9	7	93099513	93118023	-	6855	protein_coding	sterile alpha motif domain containing 9 [Source:HGNC Symbol;Acc:HGNC:1348]	-
ENSG00000248527	780.371	829.225	846.306	413.37	328.018	330.75	MTATP6P1	1	633696	634376	+	681	unprocessed_pseudogene	MT-ATP6 pseudogene 1 [Source:HGNC Symbol;Acc:HGNC:44575]	-
ENSG00000163947	6.37925	7.10749	7.54831	3.48459	3.35637	3.42558	ARHGEF3	3	56727418	57079329	-	6594	protein_coding	Rho guanine nucleotide exchange factor 3 [Source:HGNC Symbol;Acc:HGNC:683]	-
ENSG00000177700	87.4882	90.4643	66.0766	213.511	207.445	211.45	POLR2L	11	837356	842545	-	1142	protein_coding	RNA polymerase II subunit L [Source:HGNC Symbol;Acc:HGNC:9199]	-
ENSG00000139793	9.35556	8.25187	9.42025	4.237	4.38581	4.51081	MBNL2	13	97221434	97394120	+	4908	protein_coding	muscleblind like splicing regulator 2 [Source:HGNC Symbol;Acc:HGNC:16746]	-
ENSG00000129317	4.82483	4.13539	5.83119	1.93412	2.11664	2.45037	PUS7L	12	43718993	43758817	-	14037	protein_coding	pseudouridylate synthase 7 like [Source:HGNC Symbol;Acc:HGNC:25276]	-
ENSG00000134852	3.888	3.75716	4.05702	1.82257	1.81463	2.1114	CLOCK	4	55427903	55547138	-	11762	protein_coding	clock circadian regulator [Source:HGNC Symbol;Acc:HGNC:2082]	bHLH
ENSG00000143195	2.42557	2.26967	2.33927	0.887574	0.869089	1.137	ILDR2	1	166895711	166975482	-	13884	protein_coding	immunoglobulin like domain containing receptor 2 [Source:HGNC Symbol;Acc:HGNC:18131]	-
ENSG00000066739	3.50235	3.02658	3.25993	1.54181	1.68637	1.65009	ATG2B	14	96279202	96363870	-	14778	protein_coding	autophagy related 2B [Source:HGNC Symbol;Acc:HGNC:20187]	-
ENSG00000151422	3.19479	2.60549	3.23678	1.35776	1.23373	1.40466	FER	5	108747822	109196841	+	13614	protein_coding	FER tyrosine kinase [Source:HGNC Symbol;Acc:HGNC:3655]	-
ENSG00000261221	6.46939	6.69263	4.20438	13.6378	14.7614	14.1481	ZNF865	19	55605405	55617269	+	4005	protein_coding	zinc finger protein 865 [Source:HGNC Symbol;Acc:HGNC:38705]	zf-C2H2
ENSG00000115966	8.23268	7.99118	9.25027	3.98421	4.3439	4.37404	ATF2	2	175072250	175168382	-	5751	protein_coding	activating transcription factor 2 [Source:HGNC Symbol;Acc:HGNC:784]	TF_bZIP
ENSG00000204217	5.1848	5.08933	5.94301	2.33539	2.50184	3.04679	BMPR2	2	202376936	202567751	+	11900	protein_coding	bone morphogenetic protein receptor type 2 [Source:HGNC Symbol;Acc:HGNC:1078]	-
ENSG00000069011	8.68921	6.72	8.09619	15.6115	16.5966	15.2797	PITX1	5	135027735	135034813	-	3511	protein_coding	paired like homeodomain 1 [Source:HGNC Symbol;Acc:HGNC:9004]	Homeobox
ENSG00000121879	3.48825	3.25153	3.87786	1.43995	1.41785	1.66275	PIK3CA	3	179148114	179240093	+	9494	protein_coding	phosphatidylinositol-4,5-bisphosphate 3-kinase catalytic subunit alpha [Source:HGNC Symbol;Acc:HGNC:8975]	-
ENSG00000104447	3.92266	3.252	3.76854	1.39124	1.35816	1.81409	TRPS1	8	115408496	115809673	-	11072	protein_coding	transcriptional repressor GATA binding 1 [Source:HGNC Symbol;Acc:HGNC:12340]	zf-GATA
ENSG00000147251	6.25871	5.17417	6.52243	2.63568	2.69751	2.70205	DOCK11	X	118495898	118686163	+	6721	protein_coding	dedicator of cytokinesis 11 [Source:HGNC Symbol;Acc:HGNC:23483]	-
ENSG00000099849	5.73468	6.01134	5.38272	14.9382	14.7938	11.6652	RASSF7	11	560404	564021	+	2492	protein_coding	Ras association domain family member 7 [Source:HGNC Symbol;Acc:HGNC:1166]	-
ENSG00000154727	7.08436	6.78	8.15876	3.44026	3.23895	3.4751	GABPA	21	25734570	25772460	+	5429	protein_coding	GA binding protein transcription factor subunit alpha [Source:HGNC Symbol;Acc:HGNC:4071]	ETS
ENSG00000253368	5.75432	4.65696	5.63287	14.9738	13.7166	12.6004	TRNP1	1	26993707	27000898	+	1976	protein_coding	TMF1-regulated nuclear protein 1 [Source:HGNC Symbol;Acc:HGNC:34348]	-
ENSG00000254858	9.86578	10.5248	8.66222	21.765	22.1241	18.6352	MPV17L2	19	18193182	18196948	+	2135	protein_coding	MPV17 mitochondrial inner membrane protein like 2 [Source:HGNC Symbol;Acc:HGNC:28177]	-
ENSG00000176058	2.89433	3.04938	2.11847	6.57505	6.67092	6.57388	TPRN	9	137191617	137204193	-	5281	protein_coding	taperin [Source:HGNC Symbol;Acc:HGNC:26894]	-
ENSG00000111678	11.1126	9.24268	9.60811	24.9481	21.219	20.7153	C12orf57	12	6942978	6946003	+	1806	protein_coding	chromosome 12 open reading frame 57 [Source:HGNC Symbol;Acc:HGNC:29521]	-
ENSG00000118412	5.34576	4.91729	5.30909	2.23866	2.70859	2.51313	CASP8AP2	6	89829894	89874436	+	8171	protein_coding	caspase 8 associated protein 2 [Source:HGNC Symbol;Acc:HGNC:1510]	-
ENSG00000033178	5.62533	4.93264	5.34748	2.26256	2.79521	2.87962	UBA6	4	67612652	67701179	-	11432	protein_coding	ubiquitin like modifier activating enzyme 6 [Source:HGNC Symbol;Acc:HGNC:25581]	-
ENSG00000100578	4.17928	4.56523	5.41428	1.98523	2.08985	2.35034	KIAA0586	14	58427385	58551289	+	10184	protein_coding	KIAA0586 [Source:HGNC Symbol;Acc:HGNC:19960]	-
ENSG00000107338	4.7555	4.59458	4.26611	10.8393	10.676	10.0073	SHB	9	37919134	38069211	-	2783	protein_coding	SH2 domain containing adaptor protein B [Source:HGNC Symbol;Acc:HGNC:10838]	-
ENSG00000164167	2.72313	3.14869	2.88758	7.02425	6.83343	6.94264	LSM6	4	146175685	146200000	+	3993	protein_coding	LSM6 homolog, U6 small nuclear RNA and mRNA degradation associated [Source:HGNC Symbol;Acc:HGNC:17017]	-
ENSG00000145725	3.605	3.1196	3.8571	1.49772	1.88542	1.74269	PPIP5K2	5	103120149	103212799	+	17270	protein_coding	diphosphoinositol pentakisphosphate kinase 2 [Source:HGNC Symbol;Acc:HGNC:29035]	-
ENSG00000136492	4.54089	3.97692	4.31437	1.76701	1.86664	2.07185	BRIP1	17	61681266	61863521	-	7991	protein_coding	BRCA1 interacting protein C-terminal helicase 1 [Source:HGNC Symbol;Acc:HGNC:20473]	-
ENSG00000115504	6.50143	6.45734	7.62545	3.05334	3.46003	3.69303	EHBP1	2	62673851	63046487	+	8219	protein_coding	EH domain binding protein 1 [Source:HGNC Symbol;Acc:HGNC:29144]	-
ENSG00000124102	1.07685	0.278168	0.296775	10.5673	15.4478	10.5655	PI3	20	45174876	45176544	+	577	protein_coding	peptidase inhibitor 3 [Source:HGNC Symbol;Acc:HGNC:8947]	-
ENSG00000198171	5.25698	4.9062	5.0786	15.0297	13.5701	11.8395	DDRGK1	20	3190350	3204685	-	1832	protein_coding	DDRGK domain containing 1 [Source:HGNC Symbol;Acc:HGNC:16110]	-
ENSG00000108342	49.7632	56.8026	44.0697	132.644	167.758	133.864	CSF3	17	40015361	40017813	+	2220	protein_coding	colony stimulating factor 3 [Source:HGNC Symbol;Acc:HGNC:2438]	-
ENSG00000172954	4.48007	4.34868	4.19916	1.83574	1.99241	2.08298	LCLAT1	2	30447226	30644225	+	7517	protein_coding	lysocardiolipin acyltransferase 1 [Source:HGNC Symbol;Acc:HGNC:26756]	-
ENSG00000134318	8.75205	7.74696	10.1894	3.73898	4.55437	4.80731	ROCK2	2	11179761	11348330	-	10145	protein_coding	Rho associated coiled-coil containing protein kinase 2 [Source:HGNC Symbol;Acc:HGNC:10252]	-
ENSG00000198000	5.02872	4.90115	5.42739	2.37419	2.38597	2.70035	NOL8	9	92297358	92325636	-	8056	protein_coding	nucleolar protein 8 [Source:HGNC Symbol;Acc:HGNC:23387]	-
ENSG00000001630	1.803	2.03017	1.83152	5.28289	5.6338	5.26405	CYP51A1	7	92112151	92134803	-	3584	protein_coding	cytochrome P450 family 51 subfamily A member 1 [Source:HGNC Symbol;Acc:HGNC:2649]	-
ENSG00000139618	2.95153	2.70709	3.43697	1.2028	1.10668	1.44834	BRCA2	13	32315474	32400266	+	12273	protein_coding	BRCA2, DNA repair associated [Source:HGNC Symbol;Acc:HGNC:1101]	-
ENSG00000149231	1.75496	1.82014	1.86277	0.737732	0.861566	0.815438	CCDC82	11	96352769	96389956	-	17313	protein_coding	coiled-coil domain containing 82 [Source:HGNC Symbol;Acc:HGNC:26282]	-
ENSG00000125746	2.43278	2.81036	2.50557	5.36156	5.36752	4.94705	EML2	19	45606994	45645629	-	8224	protein_coding	echinoderm microtubule associated protein like 2 [Source:HGNC Symbol;Acc:HGNC:18035]	-
ENSG00000111247	15.6185	14.4314	15.1067	6.6742	7.60904	7.4256	RAD51AP1	12	4538798	4560048	+	2558	protein_coding	RAD51 associated protein 1 [Source:HGNC Symbol;Acc:HGNC:16956]	-
ENSG00000103540	4.0373	4.09354	4.75008	1.98079	1.91914	2.2272	CCP110	16	19523811	19553408	+	10142	protein_coding	centriolar coiled-coil protein 110 [Source:HGNC Symbol;Acc:HGNC:24342]	-
ENSG00000100815	6.79329	6.18469	8.22736	3.16829	3.38487	3.80499	TRIP11	14	91965991	92040896	-	10372	protein_coding	thyroid hormone receptor interactor 11 [Source:HGNC Symbol;Acc:HGNC:12305]	-
ENSG00000136840	8.29242	8.86935	7.46594	15.9114	18.2367	16.421	ST6GALNAC4	9	127907886	127917038	-	2630	protein_coding	ST6 N-acetylgalactosaminide alpha-2,6-sialyltransferase 4 [Source:HGNC Symbol;Acc:HGNC:17846]	-
ENSG00000156521	5.28484	4.36433	4.27136	9.82915	9.83988	9.11547	TYSND1	10	70137981	70146676	-	4597	protein_coding	trypsin domain containing 1 [Source:HGNC Symbol;Acc:HGNC:28531]	-
ENSG00000198919	2.55773	2.60138	3.49585	0.929784	0.921879	0.791556	DZIP3	3	108589682	108694846	+	6972	protein_coding	DAZ interacting zinc finger protein 3 [Source:HGNC Symbol;Acc:HGNC:30938]	-
ENSG00000173457	131.927	133.187	96.363	326.265	314.681	320.003	PPP1R14B	11	64244480	64246941	-	1655	protein_coding	protein phosphatase 1 regulatory inhibitor subunit 14B [Source:HGNC Symbol;Acc:HGNC:9057]	-
ENSG00000101745	2.97688	2.65059	2.79529	1.23106	1.32139	1.35654	ANKRD12	18	9136228	9285985	+	12252	protein_coding	ankyrin repeat domain 12 [Source:HGNC Symbol;Acc:HGNC:29135]	-
ENSG00000165338	2.54992	2.69589	2.58465	1.1614	1.20221	1.17231	HECTD2	10	91409280	91514829	+	11550	protein_coding	HECT domain E3 ubiquitin protein ligase 2 [Source:HGNC Symbol;Acc:HGNC:26736]	-
ENSG00000138604	6.59764	6.46369	7.24043	3.46567	2.89001	3.52313	GLCE	15	69160584	69272217	+	6630	protein_coding	glucuronic acid epimerase [Source:HGNC Symbol;Acc:HGNC:17855]	-
ENSG00000183137	4.57891	4.51664	5.18261	1.69637	2.04569	2.19491	CEP57L1	6	109095110	109163932	+	6432	protein_coding	centrosomal protein 57 like 1 [Source:HGNC Symbol;Acc:HGNC:21561]	-
ENSG00000103995	3.95565	3.87764	3.89244	1.79158	1.88557	1.77555	CEP152	15	48712928	48811146	-	8168	protein_coding	centrosomal protein 152 [Source:HGNC Symbol;Acc:HGNC:29298]	-
ENSG00000100852	3.24709	3.46911	3.76408	1.64465	1.74867	1.62668	ARHGAP5	14	32076114	32159728	+	10888	protein_coding	Rho GTPase activating protein 5 [Source:HGNC Symbol;Acc:HGNC:675]	-
ENSG00000031003	5.1748	5.27308	5.29044	2.66799	2.28006	2.54498	FAM13B	5	137937960	138051961	-	6808	protein_coding	family with sequence similarity 13 member B [Source:HGNC Symbol;Acc:HGNC:1335]	-
ENSG00000136856	3.87547	4.11336	3.691	8.07185	8.49018	8.4625	SLC2A8	9	127397138	127408424	+	3928	protein_coding	solute carrier family 2 member 8 [Source:HGNC Symbol;Acc:HGNC:13812]	-
ENSG00000153956	2.96533	2.80271	3.01553	1.13976	1.29212	1.25351	CACNA2D1	7	81946444	82443798	-	9010	protein_coding	calcium voltage-gated channel auxiliary subunit alpha2delta 1 [Source:HGNC Symbol;Acc:HGNC:1399]	-
ENSG00000197956	1647.35	1699.08	1335.35	3870.33	3458.09	3344.77	S100A6	1	153534599	153536244	-	971	protein_coding	S100 calcium binding protein A6 [Source:HGNC Symbol;Acc:HGNC:10496]	-
ENSG00000153914	3.54614	3.22061	3.69266	1.44622	1.82504	1.93851	SREK1	5	66139971	66183615	+	18240	protein_coding	splicing regulatory glutamic acid and lysine rich protein 1 [Source:HGNC Symbol;Acc:HGNC:17882]	-
ENSG00000102780	1.85735	2.00795	2.38353	0.869409	0.839884	1.03592	DGKH	13	42040036	42256578	+	19637	protein_coding	diacylglycerol kinase eta [Source:HGNC Symbol;Acc:HGNC:2854]	-
ENSG00000129534	5.12979	4.80224	5.14174	2.03331	2.12466	2.49498	MIS18BP1	14	45203190	45253540	-	6250	protein_coding	MIS18 binding protein 1 [Source:HGNC Symbol;Acc:HGNC:20190]	-
ENSG00000105321	4.65399	5.06485	4.20119	9.63158	10.5816	9.36282	CCDC9	19	47255980	47273701	+	3845	protein_coding	coiled-coil domain containing 9 [Source:HGNC Symbol;Acc:HGNC:24560]	-
ENSG00000119559	3.4161	3.26595	2.55748	7.03234	6.80976	6.90553	C19orf25	19	1461143	1479556	-	5111	protein_coding	chromosome 19 open reading frame 25 [Source:HGNC Symbol;Acc:HGNC:26711]	-
ENSG00000168116	9.45301	9.13766	10.6118	4.0669	4.19318	4.52026	KIAA1586	6	57046532	57055239	+	3109	protein_coding	KIAA1586 [Source:HGNC Symbol;Acc:HGNC:21360]	-
ENSG00000140264	12.9309	12.0299	9.15203	29.9467	31.1966	29.0854	SERF2	15	43777087	43802589	+	7347	protein_coding	small EDRK-rich factor 2 [Source:HGNC Symbol;Acc:HGNC:10757]	-
ENSG00000110628	3.89214	4.22694	3.91913	7.63045	8.82839	7.72566	SLC22A18	11	2899721	2925246	+	5316	protein_coding	solute carrier family 22 member 18 [Source:HGNC Symbol;Acc:HGNC:10964]	-
ENSG00000064490	8.29116	10.8797	9.28145	18.4625	20.0826	19.459	RFXANK	19	19192229	19201869	+	2503	protein_coding	regulatory factor X associated ankyrin containing protein [Source:HGNC Symbol;Acc:HGNC:9987]	Others
ENSG00000100503	3.61007	3.5855	3.82117	1.67458	1.66179	2.1245	NIN	14	50719763	50831121	-	13683	protein_coding	ninein [Source:HGNC Symbol;Acc:HGNC:14906]	-
ENSG00000165156	6.8577	7.30965	7.92563	2.79924	3.53504	3.93157	ZHX1	8	123248451	123275541	-	6741	protein_coding	zinc fingers and homeoboxes 1 [Source:HGNC Symbol;Acc:HGNC:12871]	Homeobox
ENSG00000099385	7.20518	6.89746	4.98377	12.9591	14.697	13.3362	BCL7C	16	30833626	30894960	-	4398	protein_coding	BCL tumor suppressor 7C [Source:HGNC Symbol;Acc:HGNC:1006]	-
ENSG00000079134	4.44034	4.11393	4.53707	1.91708	1.96081	2.25732	THOC1	18	214520	268050	-	8102	protein_coding	THO complex 1 [Source:HGNC Symbol;Acc:HGNC:19070]	-
ENSG00000187164	4.66363	4.9109	5.36399	2.33476	2.47776	2.59891	SHTN1	10	116881482	117126586	-	8247	protein_coding	shootin 1 [Source:HGNC Symbol;Acc:HGNC:29319]	-
ENSG00000197696	10.9434	11.4645	10.6117	25.1204	25.9272	25.3043	NMB	15	84655129	84658563	-	1022	protein_coding	neuromedin B [Source:HGNC Symbol;Acc:HGNC:7842]	-
ENSG00000065413	2.90958	2.53454	3.29657	1.31241	1.28719	1.33721	ANKRD44	2	196967017	197311173	-	12813	protein_coding	ankyrin repeat domain 44 [Source:HGNC Symbol;Acc:HGNC:25259]	-
ENSG00000170802	7.10784	6.9109	8.35212	2.9158	3.80561	3.34847	FOXN2	2	48314637	48379294	+	5481	protein_coding	forkhead box N2 [Source:HGNC Symbol;Acc:HGNC:5281]	Fork
ENSG00000138688	2.231	2.1876	2.39807	1.04411	1.00121	1.28531	KIAA1109	4	122152333	122362758	+	20470	protein_coding	KIAA1109 [Source:HGNC Symbol;Acc:HGNC:26953]	-
ENSG00000204116	5.87404	4.98849	6.42445	2.71012	2.74384	2.39521	CHIC1	X	73563200	73687102	+	6939	protein_coding	cysteine rich hydrophobic domain 1 [Source:HGNC Symbol;Acc:HGNC:1934]	-
ENSG00000073711	4.95519	4.58072	6.05248	2.07199	2.09674	2.55473	PPP2R3A	3	135965673	136147891	+	7837	protein_coding	protein phosphatase 2 regulatory subunit B''alpha [Source:HGNC Symbol;Acc:HGNC:9307]	-
ENSG00000188994	3.36985	3.3703	3.96097	1.38847	1.5981	1.91125	ZNF292	6	87152833	87264196	+	13128	protein_coding	zinc finger protein 292 [Source:HGNC Symbol;Acc:HGNC:18410]	zf-C2H2
ENSG00000161677	21.1765	17.3154	13.9118	68.1676	67.9244	54.9736	JOSD2	19	50505998	50511353	-	1514	protein_coding	Josephin domain containing 2 [Source:HGNC Symbol;Acc:HGNC:28853]	-
ENSG00000217128	6.75948	6.36595	8.12858	3.12751	3.09971	3.86223	FNIP1	5	131641714	131797063	-	7942	protein_coding	folliculin interacting protein 1 [Source:HGNC Symbol;Acc:HGNC:29418]	-
ENSG00000243279	7.05093	5.14669	4.76761	14.1971	15.8923	15.1556	PRAF2	X	49071156	49074071	-	1736	protein_coding	PRA1 domain family member 2 [Source:HGNC Symbol;Acc:HGNC:28911]	-
ENSG00000051825	3.77484	3.63457	4.37072	1.71295	1.80658	2.03649	MPHOSPH9	12	123152320	123244014	-	10304	protein_coding	M-phase phosphoprotein 9 [Source:HGNC Symbol;Acc:HGNC:7215]	-
ENSG00000205133	4.6388	4.61489	5.05093	2.22406	2.31756	2.14731	TRIQK	8	92883530	93017673	-	6724	protein_coding	triple QxxK/R motif containing [Source:HGNC Symbol;Acc:HGNC:27828]	-
ENSG00000159459	4.46855	4.11172	4.71448	2.13339	1.97272	2.4368	UBR1	15	42942897	43106113	-	9928	protein_coding	ubiquitin protein ligase E3 component n-recognin 1 [Source:HGNC Symbol;Acc:HGNC:16808]	-
ENSG00000165912	7.60871	7.58189	5.57938	16.6754	14.63	14.7836	PACSIN3	11	47177525	47186443	-	2752	protein_coding	protein kinase C and casein kinase substrate in neurons 3 [Source:HGNC Symbol;Acc:HGNC:8572]	-
ENSG00000188026	0.996152	0.9935	1.00071	2.96114	2.4338	2.39809	RILPL1	12	123470054	123533718	-	8670	protein_coding	Rab interacting lysosomal protein like 1 [Source:HGNC Symbol;Acc:HGNC:26814]	-
ENSG00000141873	5.41899	5.74735	4.57691	11.5055	10.5233	9.74128	SLC39A3	19	2732204	2740152	-	4552	protein_coding	solute carrier family 39 member 3 [Source:HGNC Symbol;Acc:HGNC:17128]	-
ENSG00000138193	2.18166	2.12266	2.29997	0.833928	0.961349	1.06208	PLCE1	10	94030812	94332823	+	12930	protein_coding	phospholipase C epsilon 1 [Source:HGNC Symbol;Acc:HGNC:17175]	-
ENSG00000101974	5.25963	5.21502	6.39614	2.56488	2.72601	2.81567	ATP11C	X	139726346	139945276	-	7407	protein_coding	ATPase phospholipid transporting 11C [Source:HGNC Symbol;Acc:HGNC:13554]	-
ENSG00000229117	542.302	521.929	395.256	1202.13	1187.57	1154.26	RPL41	12	56116586	56117943	+	1088	protein_coding	ribosomal protein L41 [Source:HGNC Symbol;Acc:HGNC:10354]	-
ENSG00000167487	2.88845	2.86632	2.65349	6.5427	5.78924	6.10008	KLHL26	19	18636965	18671714	+	4797	protein_coding	kelch like family member 26 [Source:HGNC Symbol;Acc:HGNC:25623]	-
ENSG00000187908	1.61627	1.98152	1.92316	0.492918	0.615892	0.516677	DMBT1	10	122560665	122643736	+	8073	protein_coding	deleted in malignant brain tumors 1 [Source:HGNC Symbol;Acc:HGNC:2926]	-
ENSG00000082258	3.79742	3.95321	4.18623	1.83763	1.88296	2.11289	CCNT2	2	134918235	134959342	+	9081	protein_coding	cyclin T2 [Source:HGNC Symbol;Acc:HGNC:1600]	-
ENSG00000138100	1.50614	2.45826	1.776	6.26965	6.84451	5.89707	TRIM54	2	27282392	27307439	+	2764	protein_coding	tripartite motif containing 54 [Source:HGNC Symbol;Acc:HGNC:16008]	-
ENSG00000167685	3.39038	2.98582	2.53898	6.42802	6.24864	5.7177	ZNF444	19	56132599	56160893	+	7239	protein_coding	zinc finger protein 444 [Source:HGNC Symbol;Acc:HGNC:16052]	zf-C2H2
ENSG00000031691	17.0663	16.7017	16.1062	6.85158	8.04739	7.665	CENPQ	6	49463378	49493107	+	1733	protein_coding	centromere protein Q [Source:HGNC Symbol;Acc:HGNC:21347]	-
ENSG00000175482	2.50656	2.49168	1.47894	7.47289	6.30416	6.81911	POLD4	11	67350777	67356972	-	3049	protein_coding	DNA polymerase delta 4, accessory subunit [Source:HGNC Symbol;Acc:HGNC:14106]	-
ENSG00000177888	3.13501	2.69317	3.45998	1.16191	1.2535	1.34908	ZBTB41	1	197153680	197200542	-	8562	protein_coding	zinc finger and BTB domain containing 41 [Source:HGNC Symbol;Acc:HGNC:24819]	ZBTB
ENSG00000013441	7.96806	6.70573	7.28678	3.60019	3.50676	3.69884	CLK1	2	200853009	200864744	-	5170	protein_coding	CDC like kinase 1 [Source:HGNC Symbol;Acc:HGNC:2068]	-
ENSG00000186469	5.57151	5.02384	5.5478	2.54557	2.69955	2.63566	GNG2	14	51826195	51979342	+	6379	protein_coding	G protein subunit gamma 2 [Source:HGNC Symbol;Acc:HGNC:4404]	-
ENSG00000172366	3.07338	2.67823	1.88225	6.66816	6.90187	5.99135	MCRIP2	16	636817	648474	+	5034	protein_coding	MAPK regulated corepressor interacting protein 2 [Source:HGNC Symbol;Acc:HGNC:14142]	-
ENSG00000112200	3.14152	2.65614	3.31713	1.34105	1.65846	1.47372	ZNF451	6	57086844	57170307	+	16416	protein_coding	zinc finger protein 451 [Source:HGNC Symbol;Acc:HGNC:21091]	-
ENSG00000106034	4.28205	3.70792	4.43007	1.95755	1.74705	1.9572	CPED1	7	120988677	121297444	+	7705	protein_coding	cadherin like and PC-esterase domain containing 1 [Source:HGNC Symbol;Acc:HGNC:26159]	-
ENSG00000251493	31.5763	30.0649	19.3675	99.7609	103.864	97.5413	FOXD1	5	73444827	73448527	-	2623	protein_coding	forkhead box D1 [Source:HGNC Symbol;Acc:HGNC:3802]	Fork
ENSG00000164187	4.63368	4.33929	5.05658	1.53959	2.05934	2.37756	LMBRD2	5	36098412	36151961	-	8421	protein_coding	LMBR1 domain containing 2 [Source:HGNC Symbol;Acc:HGNC:25287]	-
ENSG00000143952	8.5921	7.48235	9.7095	3.85777	4.15669	4.39909	VPS54	2	63892146	64019072	-	5091	protein_coding	VPS54, GARP complex subunit [Source:HGNC Symbol;Acc:HGNC:18652]	-
ENSG00000264920	0.681358	0.499309	0.372896	2.77037	2.51822	2.14104	AC018521.5	17	47891255	47895812	-	4286	processed_transcript	uncharacterized LOC102724532 [Source:NCBI gene;Acc:102724532]	-
ENSG00000101246	3.10385	2.5323	2.86634	6.23566	5.53326	5.2838	ARFRP1	20	63698642	63708025	-	7627	protein_coding	ADP ribosylation factor related protein 1 [Source:HGNC Symbol;Acc:HGNC:662]	-
ENSG00000174600	1.88914	1.40099	1.87591	0.349677	0.277068	0.383448	CMKLR1	12	108288044	108339341	-	5690	protein_coding	chemerin chemokine-like receptor 1 [Source:HGNC Symbol;Acc:HGNC:2121]	-
ENSG00000117262	3.75689	3.91846	4.79688	1.38599	0.938391	1.67443	GPR89A	1	145607990	145670648	+	5557	protein_coding	G protein-coupled receptor 89A [Source:HGNC Symbol;Acc:HGNC:31984]	-
ENSG00000100299	6.16678	6.9887	5.70408	12.8278	12.1188	13.6134	ARSA	22	50622754	50628173	-	2932	protein_coding	arylsulfatase A [Source:HGNC Symbol;Acc:HGNC:713]	-
ENSG00000163510	13.1222	11.0253	13.377	6.314	5.61843	6.46732	CWC22	2	179944876	180007113	-	3324	protein_coding	CWC22 spliceosome associated protein homolog [Source:HGNC Symbol;Acc:HGNC:29322]	-
ENSG00000096968	4.21948	4.19683	4.54233	1.85162	1.80825	2.09051	JAK2	9	4984390	5128183	+	6170	protein_coding	Janus kinase 2 [Source:HGNC Symbol;Acc:HGNC:6192]	-
ENSG00000139734	5.68574	5.19768	5.71411	2.34583	2.89244	2.96626	DIAPH3	13	59665583	60163987	-	7442	protein_coding	diaphanous related formin 3 [Source:HGNC Symbol;Acc:HGNC:15480]	-
ENSG00000138802	5.97649	6.54025	6.45278	3.00068	3.05558	3.24606	SEC24B	4	109433772	109540896	+	5219	protein_coding	SEC24 homolog B, COPII coat complex component [Source:HGNC Symbol;Acc:HGNC:10704]	-
ENSG00000174485	4.4628	3.93841	4.43291	1.77631	2.21468	2.33778	DENND4A	15	65658046	65792293	-	10623	protein_coding	DENN domain containing 4A [Source:HGNC Symbol;Acc:HGNC:24321]	-
ENSG00000196422	3.41525	3.7621	3.53773	7.39634	6.45888	7.78423	PPP1R26	9	135479079	135488893	+	5276	protein_coding	protein phosphatase 1 regulatory subunit 26 [Source:HGNC Symbol;Acc:HGNC:29089]	-
ENSG00000172469	7.78622	7.68425	8.96857	3.18006	4.30187	4.03313	MANEA	6	95577543	95609457	+	5187	protein_coding	mannosidase endo-alpha [Source:HGNC Symbol;Acc:HGNC:21072]	-
ENSG00000182208	3.33254	2.96437	2.54278	6.6288	7.51222	6.15828	MOB2	11	1469457	1501247	-	4512	protein_coding	MOB kinase activator 2 [Source:HGNC Symbol;Acc:HGNC:24904]	-
ENSG00000174276	6.28001	6.14482	6.11881	17.2497	17.2249	13.758	ZNHIT2	11	65116403	65117708	-	1306	protein_coding	zinc finger HIT-type containing 2 [Source:HGNC Symbol;Acc:HGNC:1177]	-
ENSG00000164967	10.4126	8.18192	8.83377	23.0987	22.5439	20.3914	RPP25L	9	34610486	34612104	-	1092	protein_coding	ribonuclease P/MRP subunit p25 like [Source:HGNC Symbol;Acc:HGNC:19909]	-
ENSG00000128915	2.61188	2.28908	2.88429	1.3029	1.20816	1.33874	ICE2	15	60419609	60479160	-	16010	protein_coding	interactor of little elongation complex ELL subunit 2 [Source:HGNC Symbol;Acc:HGNC:29885]	-
ENSG00000167716	1.86881	1.8796	1.60138	3.56075	3.94631	3.96559	WDR81	17	1716523	1738599	+	7913	protein_coding	WD repeat domain 81 [Source:HGNC Symbol;Acc:HGNC:26600]	-
ENSG00000133858	4.43356	4.28229	3.74826	1.85844	2.16958	2.17001	ZFC3H1	12	71609472	71667725	-	9670	protein_coding	zinc finger C3H1-type containing [Source:HGNC Symbol;Acc:HGNC:28328]	-
ENSG00000124608	3.39728	3.69702	3.70527	7.07831	7.20908	8.13712	AARS2	6	44299654	44313326	-	4298	protein_coding	alanyl-tRNA synthetase 2, mitochondrial [Source:HGNC Symbol;Acc:HGNC:21022]	-
ENSG00000173581	6.23864	6.57653	5.28867	12.936	14.3251	11.6309	CCDC106	19	55641062	55653161	+	2709	protein_coding	coiled-coil domain containing 106 [Source:HGNC Symbol;Acc:HGNC:30181]	-
ENSG00000177427	3.16228	2.87118	2.9338	6.40371	6.58448	6.54808	MIEF2	17	18260534	18266552	+	3969	protein_coding	mitochondrial elongation factor 2 [Source:HGNC Symbol;Acc:HGNC:17920]	-
ENSG00000135164	3.66853	3.7383	3.34587	1.88793	1.69987	1.73767	DMTF1	7	87152361	87196337	+	9417	protein_coding	cyclin D binding myb like transcription factor 1 [Source:HGNC Symbol;Acc:HGNC:14603]	MYB
ENSG00000233913	32.7528	33.8424	25.4868	71.5463	61.3874	60.9875	RPL10P9	5	168616352	168616996	+	645	processed_pseudogene	ribosomal protein L10 pseudogene 9 [Source:HGNC Symbol;Acc:HGNC:35579]	-
ENSG00000185305	7.33107	7.59468	7.65172	3.3638	2.79462	3.81952	ARL15	5	53883945	54310582	-	3797	protein_coding	ADP ribosylation factor like GTPase 15 [Source:HGNC Symbol;Acc:HGNC:25945]	-
ENSG00000091137	3.13884	2.74884	2.71621	0.929542	1.10816	0.962568	SLC26A4	7	107660635	107717809	+	5800	protein_coding	solute carrier family 26 member 4 [Source:HGNC Symbol;Acc:HGNC:8818]	-
ENSG00000185187	2.11498	2.32613	2.1062	5.80141	5.58483	5.19464	SIGIRR	11	405716	417455	-	3496	protein_coding	single Ig and TIR domain containing [Source:HGNC Symbol;Acc:HGNC:30575]	-
ENSG00000166004	1.70141	1.71857	1.68324	0.567809	0.600286	0.655567	CEP295	11	93661639	93730358	+	9495	protein_coding	centrosomal protein 295 [Source:HGNC Symbol;Acc:HGNC:29366]	-
ENSG00000137267	6.18822	6.84638	6.11451	14.0109	15.7294	13.674	TUBB2A	6	3153669	3157526	-	1727	protein_coding	tubulin beta 2A class IIa [Source:HGNC Symbol;Acc:HGNC:12412]	-
ENSG00000082497	2.27306	2.48568	2.4327	0.739621	0.377099	0.716013	SERTAD4	1	210232799	210246631	+	5467	protein_coding	SERTA domain containing 4 [Source:HGNC Symbol;Acc:HGNC:25236]	-
ENSG00000088756	1.30946	1.424	1.72054	0.517342	0.458201	0.560353	ARHGAP28	18	6729718	6915716	+	11910	protein_coding	Rho GTPase activating protein 28 [Source:HGNC Symbol;Acc:HGNC:25509]	-
ENSG00000213047	1.71771	1.87616	2.17027	0.724322	0.670511	0.908886	DENND1B	1	197504748	197775696	-	13203	protein_coding	DENN domain containing 1B [Source:HGNC Symbol;Acc:HGNC:28404]	-
ENSG00000139354	4.58763	4.57972	5.02879	2.08624	2.47928	2.32183	GAS2L3	12	100573683	100628286	+	6799	protein_coding	growth arrest specific 2 like 3 [Source:HGNC Symbol;Acc:HGNC:27475]	-
ENSG00000123636	1.0981	0.924513	1.05081	0.274123	0.431621	0.387485	BAZ2B	2	159318979	159616692	-	20370	protein_coding	bromodomain adjacent to zinc finger domain 2B [Source:HGNC Symbol;Acc:HGNC:963]	MBD
ENSG00000120913	1.35925	1.24381	0.912318	2.68896	2.72144	2.56416	PDLIM2	8	22578279	22598025	+	12388	protein_coding	PDZ and LIM domain 2 [Source:HGNC Symbol;Acc:HGNC:13992]	-
ENSG00000104427	5.42428	5.10569	5.73391	2.27195	2.32041	2.42503	ZC2HC1A	8	78666047	78719765	+	4181	protein_coding	zinc finger C2HC-type containing 1A [Source:HGNC Symbol;Acc:HGNC:24277]	-
ENSG00000116977	3.63462	3.53734	4.20897	1.69215	1.89212	2.00907	LGALS8	1	236518000	236552981	+	9710	protein_coding	galectin 8 [Source:HGNC Symbol;Acc:HGNC:6569]	-
ENSG00000066933	2.0831	1.93896	2.26876	0.903178	0.990978	1.20085	MYO9A	15	71822289	72118577	-	20253	protein_coding	myosin IXA [Source:HGNC Symbol;Acc:HGNC:7608]	-
ENSG00000111671	3.67432	4.01475	3.7479	10.3656	10.3861	7.85129	SPSB2	12	6870935	6889358	-	2452	protein_coding	splA/ryanodine receptor domain and SOCS box containing 2 [Source:HGNC Symbol;Acc:HGNC:29522]	-
ENSG00000146757	3.98068	3.42759	3.54311	1.00514	1.17403	1.13286	ZNF92	7	65373799	65401135	+	3512	protein_coding	zinc finger protein 92 [Source:HGNC Symbol;Acc:HGNC:13168]	zf-C2H2
ENSG00000151917	4.01403	4.36586	4.10631	1.75733	1.92062	1.82592	BEND6	6	56955126	57027342	+	5588	protein_coding	BEN domain containing 6 [Source:HGNC Symbol;Acc:HGNC:20871]	-
ENSG00000127554	3.69983	3.38487	3.73876	8.43189	8.73311	7.83333	GFER	16	1984207	1987749	+	2687	protein_coding	growth factor, augmenter of liver regeneration [Source:HGNC Symbol;Acc:HGNC:4236]	-
ENSG00000105699	0.916243	0.862326	0.450217	3.60973	3.28545	3.41102	LSR	19	35248330	35267964	+	2916	protein_coding	lipolysis stimulated lipoprotein receptor [Source:HGNC Symbol;Acc:HGNC:29572]	-
ENSG00000083642	2.24796	2.21098	2.40208	1.14647	0.849041	1.11226	PDS5B	13	32586427	32778019	+	13212	protein_coding	PDS5 cohesin associated factor B [Source:HGNC Symbol;Acc:HGNC:20418]	-
ENSG00000083535	7.11481	7.05714	8.20026	3.35024	3.92069	3.2742	PIBF1	13	72782059	73016461	+	4253	protein_coding	progesterone immunomodulatory binding factor 1 [Source:HGNC Symbol;Acc:HGNC:23352]	-
ENSG00000168273	7.30989	7.67378	6.32431	17.1964	15.4398	12.9273	SMIM4	3	52534013	52579237	+	2482	protein_coding	small integral membrane protein 4 [Source:HGNC Symbol;Acc:HGNC:37257]	-
ENSG00000163378	6.87932	6.33102	7.01742	2.94479	3.30836	3.81958	EOGT	3	68975214	69013961	-	5645	protein_coding	EGF domain specific O-linked N-acetylglucosamine transferase [Source:HGNC Symbol;Acc:HGNC:28526]	-
ENSG00000104899	3.5066	3.82593	2.84626	9.4773	7.96908	8.16093	AMH	19	2249309	2252073	+	2587	protein_coding	anti-Mullerian hormone [Source:HGNC Symbol;Acc:HGNC:464]	-
ENSG00000117407	1.98698	2.07321	1.39586	5.69869	5.49778	5.57696	ARTN	1	43933320	43937241	+	2658	protein_coding	artemin [Source:HGNC Symbol;Acc:HGNC:727]	-
ENSG00000115266	0.975618	0.958859	0.719721	2.30569	2.13017	1.88799	APC2	19	1446302	1473244	+	12610	protein_coding	APC2, WNT signaling pathway regulator [Source:HGNC Symbol;Acc:HGNC:24036]	-
ENSG00000148291	12.02	11.1991	11.7784	25.7877	24.4226	24.7645	SURF2	9	133356552	133361169	+	1008	protein_coding	surfeit 2 [Source:HGNC Symbol;Acc:HGNC:11475]	-
ENSG00000258429	7.40458	6.56056	4.68271	16.5722	17.3319	16.9017	PDF	16	69328621	69330595	-	1158	protein_coding	peptide deformylase, mitochondrial [Source:HGNC Symbol;Acc:HGNC:30012]	-
ENSG00000127528	4.31059	5.09028	3.93166	10.5275	10.817	10.621	KLF2	19	16324817	16327874	+	2018	protein_coding	Kruppel like factor 2 [Source:HGNC Symbol;Acc:HGNC:6347]	zf-C2H2
ENSG00000213722	4.18634	4.36355	4.16066	10.0396	9.93865	8.54605	DDAH2	6	31727038	31730617	-	2538	protein_coding	dimethylarginine dimethylaminohydrolase 2 [Source:HGNC Symbol;Acc:HGNC:2716]	-
ENSG00000182504	3.13598	3.19325	3.68179	1.43823	1.78414	1.46485	CEP97	3	101723925	101770562	+	9550	protein_coding	centrosomal protein 97 [Source:HGNC Symbol;Acc:HGNC:26244]	-
ENSG00000143320	28.5817	34.3379	35.0262	16.4541	15.5447	16.8595	CRABP2	1	156699606	156705816	-	1100	protein_coding	cellular retinoic acid binding protein 2 [Source:HGNC Symbol;Acc:HGNC:2339]	-
ENSG00000144834	7.21602	7.31866	6.9796	16.0905	15.6413	13.7945	TAGLN3	3	111998664	112013887	+	1791	protein_coding	transgelin 3 [Source:HGNC Symbol;Acc:HGNC:29868]	-
ENSG00000164220	4.54816	5.16442	4.42788	1.68458	1.71526	1.79657	F2RL2	5	76615482	76623434	-	3429	protein_coding	coagulation factor II thrombin receptor like 2 [Source:HGNC Symbol;Acc:HGNC:3539]	-
ENSG00000149781	4.84346	5.98526	5.49202	11.4298	10.185	11.2603	FERMT3	11	64206678	64223886	+	3066	protein_coding	fermitin family member 3 [Source:HGNC Symbol;Acc:HGNC:23151]	-
ENSG00000139117	5.67582	4.90787	5.74325	2.68977	2.62308	2.23075	CPNE8	12	38646822	38907430	-	5178	protein_coding	copine 8 [Source:HGNC Symbol;Acc:HGNC:23498]	-
ENSG00000198933	4.5294	4.66258	2.93401	9.13254	9.39281	8.93599	TBKBP1	17	47694081	47712050	+	4280	protein_coding	TBK1 binding protein 1 [Source:HGNC Symbol;Acc:HGNC:30140]	-
ENSG00000173068	1.5936	1.63055	1.83648	0.766523	0.767686	0.816641	BNC2	9	16409503	16870843	-	15323	protein_coding	basonuclin 2 [Source:HGNC Symbol;Acc:HGNC:30988]	zf-C2H2
ENSG00000161048	3.61579	3.40351	3.72177	1.71471	1.67607	1.79079	NAPEPLD	7	103099776	103149560	-	7561	protein_coding	N-acyl phosphatidylethanolamine phospholipase D [Source:HGNC Symbol;Acc:HGNC:21683]	-
ENSG00000141577	3.22734	3.17013	3.18069	6.66749	6.39071	6.7472	CEP131	17	81189593	81222999	-	3966	protein_coding	centrosomal protein 131 [Source:HGNC Symbol;Acc:HGNC:29511]	-
ENSG00000268592	2.10537	1.72441	0.84912	8.27479	7.16599	7.79601	RAET1E-AS1	6	149863494	149919507	+	1210	antisense	RAET1E antisense RNA 1 [Source:NCBI gene;Acc:100652739]	-
ENSG00000267519	0.825236	0.966157	0.566333	1.71163	1.95762	2.05493	AC020916.1	19	13823880	13842928	-	19049	antisense	novel transcript	-
ENSG00000274012	117.848	124.3	175.806	1226.53	1533.87	2953.16	RN7SL2	14	49862550	49862849	-	300	misc_RNA	RNA, 7SL, cytoplasmic 2 [Source:HGNC Symbol;Acc:HGNC:23134]	-
ENSG00000115540	7.28947	6.87442	8.07833	3.34658	3.88145	3.70448	MOB4	2	197515571	197553699	+	4296	protein_coding	MOB family member 4, phocein [Source:HGNC Symbol;Acc:HGNC:17261]	-
ENSG00000161618	1.81999	2.14326	1.90553	4.67236	4.388	4.54713	ALDH16A1	19	49453169	49471048	+	4643	protein_coding	aldehyde dehydrogenase 16 family member A1 [Source:HGNC Symbol;Acc:HGNC:28114]	-
ENSG00000102174	2.62785	2.28787	3.11149	0.995314	0.959299	0.90467	PHEX	X	22032441	22251310	+	6384	protein_coding	phosphate regulating endopeptidase homolog X-linked [Source:HGNC Symbol;Acc:HGNC:8918]	-
ENSG00000142731	6.01655	5.18059	5.82005	2.36282	2.46221	2.84919	PLK4	4	127880861	127899195	+	4482	protein_coding	polo like kinase 4 [Source:HGNC Symbol;Acc:HGNC:11397]	-
ENSG00000147408	2.70066	2.47178	2.3682	1.02419	0.95837	0.809455	CSGALNACT1	8	19404161	19758029	-	6580	protein_coding	chondroitin sulfate N-acetylgalactosaminyltransferase 1 [Source:HGNC Symbol;Acc:HGNC:24290]	-
ENSG00000064545	5.28357	4.79405	4.52324	11.3264	9.73935	9.05556	TMEM161A	19	19119169	19138513	-	3281	protein_coding	transmembrane protein 161A [Source:HGNC Symbol;Acc:HGNC:26020]	-
ENSG00000177409	3.48334	3.96664	4.13598	1.97001	1.76764	1.67286	SAMD9L	7	93130055	93148369	-	7135	protein_coding	sterile alpha motif domain containing 9 like [Source:HGNC Symbol;Acc:HGNC:1349]	-
ENSG00000107890	2.78551	2.67471	2.88957	0.994141	1.29044	1.26872	ANKRD26	10	26991914	27100498	-	7941	protein_coding	ankyrin repeat domain 26 [Source:HGNC Symbol;Acc:HGNC:29186]	-
ENSG00000151849	3.48515	3.36912	3.80073	1.47978	1.53362	1.56784	CENPJ	13	24882284	24922889	-	5812	protein_coding	centromere protein J [Source:HGNC Symbol;Acc:HGNC:17272]	-
ENSG00000075539	2.56597	2.08866	2.68725	1.18392	1.03168	1.36392	FRYL	4	48497361	48780322	-	18161	protein_coding	FRY like transcription coactivator [Source:HGNC Symbol;Acc:HGNC:29127]	-
ENSG00000126858	5.37865	4.93012	6.2871	2.64856	2.80318	2.79741	RHOT1	17	32142454	32253374	+	6446	protein_coding	ras homolog family member T1 [Source:HGNC Symbol;Acc:HGNC:21168]	-
ENSG00000068885	3.33402	2.59489	3.74698	1.15395	1.28454	1.3505	IFT80	3	160256986	160399880	-	7175	protein_coding	intraflagellar transport 80 [Source:HGNC Symbol;Acc:HGNC:29262]	-
ENSG00000237550	5.54614	5.14862	3.42319	17.8136	18.5204	14.4989	RPL9P9	15	82372196	82372912	-	717	transcribed_processed_pseudogene	ribosomal protein L9 pseudogene 9 [Source:HGNC Symbol;Acc:HGNC:17251]	-
ENSG00000169760	1.6654	1.71342	1.73804	0.613492	0.717012	0.695589	NLGN1	3	173396284	174286644	+	10148	protein_coding	neuroligin 1 [Source:HGNC Symbol;Acc:HGNC:14291]	-
ENSG00000186187	2.11949	1.86744	1.57189	3.615	3.73817	4.12342	ZNRF1	16	74999030	75110994	+	8824	protein_coding	zinc and ring finger 1 [Source:HGNC Symbol;Acc:HGNC:18452]	-
ENSG00000146376	7.92745	6.6069	9.15244	3.84543	3.89425	3.41601	ARHGAP18	6	129576132	129710225	-	4640	protein_coding	Rho GTPase activating protein 18 [Source:HGNC Symbol;Acc:HGNC:21035]	-
ENSG00000235174	181.623	169.077	107.939	629.895	548.439	562.732	RPL39P3	6	73373108	73373263	-	156	processed_pseudogene	ribosomal protein L39 pseudogene 3 [Source:HGNC Symbol;Acc:HGNC:21383]	-
ENSG00000137491	0.648293	0.671927	0.799591	1.64937	1.81595	1.82266	SLCO2B1	11	75100563	75206549	+	10351	protein_coding	solute carrier organic anion transporter family member 2B1 [Source:HGNC Symbol;Acc:HGNC:10962]	-
ENSG00000187240	1.19616	1.4113	1.36882	0.508776	0.508929	0.611277	DYNC2H1	11	103109410	103479863	+	15012	protein_coding	dynein cytoplasmic 2 heavy chain 1 [Source:HGNC Symbol;Acc:HGNC:2962]	-
ENSG00000185950	1.52701	1.28855	1.38175	2.82347	3.01016	3.33552	IRS2	13	109752698	109786568	-	8138	protein_coding	insulin receptor substrate 2 [Source:HGNC Symbol;Acc:HGNC:6126]	-
ENSG00000054267	2.63732	2.63808	2.71661	1.16506	1.30328	1.46041	ARID4B	1	235131634	235328219	-	11073	protein_coding	AT-rich interaction domain 4B [Source:HGNC Symbol;Acc:HGNC:15550]	ARID
ENSG00000197121	2.65851	2.54906	3.06847	1.22722	1.25918	1.54884	PGAP1	2	196833004	196927796	-	12761	protein_coding	post-GPI attachment to proteins 1 [Source:HGNC Symbol;Acc:HGNC:25712]	-
ENSG00000100889	3.18902	3.41006	2.79335	6.60366	6.94795	6.14291	PCK2	14	24094053	24110598	+	4189	protein_coding	phosphoenolpyruvate carboxykinase 2, mitochondrial [Source:HGNC Symbol;Acc:HGNC:8725]	-
ENSG00000125503	13.4466	14.7706	10.5057	30.2222	29.423	28.348	PPP1R12C	19	55090913	55117559	-	7726	protein_coding	protein phosphatase 1 regulatory subunit 12C [Source:HGNC Symbol;Acc:HGNC:14947]	-
ENSG00000196083	1.68264	1.70807	2.12358	0.832964	0.723972	0.699565	IL1RAP	3	190514051	190659750	+	11558	protein_coding	interleukin 1 receptor accessory protein [Source:HGNC Symbol;Acc:HGNC:5995]	-
ENSG00000234743	14.2975	14.9572	13.5027	36.1631	35.0772	35.8807	EIF5AP4	10	80247219	80247683	-	465	processed_pseudogene	eukaryotic translation initiation factor 5A pseudogene 4 [Source:HGNC Symbol;Acc:HGNC:31442]	-
ENSG00000133138	2.73957	2.30826	2.91916	1.18869	1.12299	1.26276	TBC1D8B	X	106802680	106876145	+	9503	protein_coding	TBC1 domain family member 8B [Source:HGNC Symbol;Acc:HGNC:24715]	-
ENSG00000169083	2.03304	2.14422	2.47085	0.889263	1.1154	1.06994	AR	X	67544032	67730619	+	12775	protein_coding	androgen receptor [Source:HGNC Symbol;Acc:HGNC:644]	ESR-like
ENSG00000164031	2.271	2.02909	2.28703	1.06497	1.07565	1.13838	DNAJB14	4	99896248	99946726	-	13078	protein_coding	DnaJ heat shock protein family (Hsp40) member B14 [Source:HGNC Symbol;Acc:HGNC:25881]	-
ENSG00000130150	4.87757	4.82416	5.13677	2.50785	2.32635	2.58682	MOSPD2	X	14873441	14922327	+	5656	protein_coding	motile sperm domain containing 2 [Source:HGNC Symbol;Acc:HGNC:28381]	-
ENSG00000244754	1.79881	1.59935	1.7097	0.79093	0.925975	0.775655	N4BP2L2	13	32432417	32538885	-	16960	protein_coding	NEDD4 binding protein 2 like 2 [Source:HGNC Symbol;Acc:HGNC:26916]	-
ENSG00000116711	7.97477	7.36917	7.94153	3.25936	3.52212	3.77215	PLA2G4A	1	186828953	186988981	+	2875	protein_coding	phospholipase A2 group IVA [Source:HGNC Symbol;Acc:HGNC:9035]	-
ENSG00000154645	2.89276	3.13083	2.63899	0.66403	0.646933	0.809143	CHODL	21	17901263	18267373	+	3093	protein_coding	chondrolectin [Source:HGNC Symbol;Acc:HGNC:17807]	-
ENSG00000154639	5.65362	5.78886	6.50924	2.46856	2.60436	3.54373	CXADR	21	17512382	17593579	+	6682	protein_coding	CXADR, Ig-like cell adhesion molecule [Source:HGNC Symbol;Acc:HGNC:2559]	-
ENSG00000156876	5.78792	6.08822	6.42363	2.76315	2.5799	3.13424	SASS6	1	100083563	100132955	-	3972	protein_coding	SAS-6 centriolar assembly protein [Source:HGNC Symbol;Acc:HGNC:25403]	-
ENSG00000102271	4.82719	4.21166	5.10166	2.46008	1.89681	2.12875	KLHL4	X	87517749	87670050	+	5818	protein_coding	kelch like family member 4 [Source:HGNC Symbol;Acc:HGNC:6355]	-
ENSG00000181433	6.81728	6.92088	7.75109	3.0646	2.25868	3.34655	SAGE1	X	135889205	135913061	+	2953	protein_coding	sarcoma antigen 1 [Source:HGNC Symbol;Acc:HGNC:30369]	-
ENSG00000196611	1.16698	0.706104	0.782311	4.33315	4.52456	3.58317	MMP1	11	102789920	102798160	-	1970	protein_coding	matrix metallopeptidase 1 [Source:HGNC Symbol;Acc:HGNC:7155]	-
ENSG00000197299	4.55253	4.04824	4.0026	2.15417	1.88066	2.13455	BLM	15	90717327	90816165	+	6674	protein_coding	Bloom syndrome RecQ like helicase [Source:HGNC Symbol;Acc:HGNC:1058]	-
ENSG00000127586	1.76446	1.90816	1.74635	3.92734	3.92551	3.7097	CHTF18	16	788046	800737	+	5916	protein_coding	chromosome transmission fidelity factor 18 [Source:HGNC Symbol;Acc:HGNC:18435]	-
ENSG00000168944	5.37531	4.9111	5.59772	2.33122	2.3225	3.03004	CEP120	5	123344885	123423592	-	6057	protein_coding	centrosomal protein 120 [Source:HGNC Symbol;Acc:HGNC:26690]	-
ENSG00000011132	2.03535	2.38809	1.93142	4.23957	4.96563	4.52756	APBA3	19	3750819	3761699	-	5556	protein_coding	amyloid beta precursor protein binding family A member 3 [Source:HGNC Symbol;Acc:HGNC:580]	-
ENSG00000142444	7.83763	7.95478	6.67922	15.5031	14.9717	14.6736	TIMM29	19	10928733	10933535	+	1863	protein_coding	translocase of inner mitochondrial membrane 29 [Source:HGNC Symbol;Acc:HGNC:25152]	-
ENSG00000102003	0.810185	0.974609	0.689554	3.03991	2.72074	2.14109	SYP	X	49187804	49200259	-	5215	protein_coding	synaptophysin [Source:HGNC Symbol;Acc:HGNC:11506]	-
ENSG00000157911	3.23051	3.3041	3.81134	7.02977	6.83327	7.18095	PEX10	1	2403964	2413797	-	3789	protein_coding	peroxisomal biogenesis factor 10 [Source:HGNC Symbol;Acc:HGNC:8851]	-
ENSG00000123106	3.4551	3.62116	4.03763	1.9932	1.59334	1.73735	CCDC91	12	28133249	28581511	+	7535	protein_coding	coiled-coil domain containing 91 [Source:HGNC Symbol;Acc:HGNC:24855]	-
ENSG00000186907	5.15398	5.4913	4.25647	9.67983	11.3294	11.56	RTN4RL2	11	57460549	57477534	+	2387	protein_coding	reticulon 4 receptor like 2 [Source:HGNC Symbol;Acc:HGNC:23053]	-
ENSG00000087253	1.55356	1.61819	1.47322	3.17505	3.04847	3.64894	LPCAT2	16	55508998	55586670	+	7439	protein_coding	lysophosphatidylcholine acyltransferase 2 [Source:HGNC Symbol;Acc:HGNC:26032]	-
ENSG00000189410	2.12124	1.82651	1.81963	4.26627	4.92156	4.22198	SH2D5	1	20719732	20732837	-	4423	protein_coding	SH2 domain containing 5 [Source:HGNC Symbol;Acc:HGNC:28819]	-
ENSG00000102931	0.518985	0.670313	0.158923	2.88897	3.2639	3.27556	ARL2BP	16	57245098	57253635	+	2155	protein_coding	ADP ribosylation factor like GTPase 2 binding protein [Source:HGNC Symbol;Acc:HGNC:17146]	-
ENSG00000168140	3.72007	4.13746	3.60054	8.82912	9.42159	7.31817	VASN	16	4371848	4383528	+	2806	protein_coding	vasorin [Source:HGNC Symbol;Acc:HGNC:18517]	-
ENSG00000179943	2.20535	1.96984	1.74854	3.96061	3.86673	4.38519	FIZ1	19	55591371	55601970	-	6790	protein_coding	FLT3 interacting zinc finger 1 [Source:HGNC Symbol;Acc:HGNC:25917]	zf-C2H2
ENSG00000136122	8.26116	8.03604	9.11056	3.94475	4.25911	4.38674	BORA	13	72727749	72756198	+	3189	protein_coding	bora, aurora kinase A activator [Source:HGNC Symbol;Acc:HGNC:24724]	-
ENSG00000116127	2.25476	2.05948	2.43688	0.917939	1.02684	1.27393	ALMS1	2	73385758	73610793	+	14054	protein_coding	ALMS1, centrosome and basal body associated protein [Source:HGNC Symbol;Acc:HGNC:428]	-
ENSG00000244313	82.8454	90.6723	112.211	55.161	38.3537	38.2708	AC024293.1	11	46428653	46429150	-	498	processed_pseudogene	ribosomal protein S10 (RPS10) pseudogene	-
ENSG00000101665	2.04933	2.10475	1.95067	4.22103	4.6865	4.20753	SMAD7	18	48919853	48952052	-	5033	protein_coding	SMAD family member 7 [Source:HGNC Symbol;Acc:HGNC:6773]	MH1
ENSG00000101460	3.52634	4.49383	3.49865	9.14294	9.80764	10.0518	MAP1LC3A	20	34546854	34560345	+	1762	protein_coding	microtubule associated protein 1 light chain 3 alpha [Source:HGNC Symbol;Acc:HGNC:6838]	-
ENSG00000198618	87.9609	59.3022	87.2243	40.2108	27.3955	30.6682	PPIAP22	21	18857779	18858276	+	498	processed_pseudogene	peptidylprolyl isomerase A pseudogene 22 [Source:HGNC Symbol;Acc:HGNC:17236]	-
ENSG00000176542	1.80912	1.81478	1.7492	0.845615	0.86067	0.929544	USF3	3	113648385	113696646	-	13738	protein_coding	upstream transcription factor family member 3 [Source:HGNC Symbol;Acc:HGNC:30494]	bHLH
ENSG00000164761	6.24198	6.13169	6.74377	2.74712	2.31645	2.88283	TNFRSF11B	8	118923557	118952200	-	2827	protein_coding	TNF receptor superfamily member 11b [Source:HGNC Symbol;Acc:HGNC:11909]	-
ENSG00000198301	7.5821	7.09565	7.79921	3.69542	3.31749	4.00726	SDAD1	4	75940950	75990962	-	3491	protein_coding	SDA1 domain containing 1 [Source:HGNC Symbol;Acc:HGNC:25537]	-
ENSG00000120899	1.09653	1.24091	1.40307	2.80744	2.65227	2.7584	PTK2B	8	27311482	27459391	+	7933	protein_coding	protein tyrosine kinase 2 beta [Source:HGNC Symbol;Acc:HGNC:9612]	-
ENSG00000165288	2.25648	1.90081	2.33823	0.77359	1.03177	1.10204	BRWD3	X	80670854	80809688	-	12694	protein_coding	bromodomain and WD repeat domain containing 3 [Source:HGNC Symbol;Acc:HGNC:17342]	-
ENSG00000243199	9.85575	8.60934	8.0699	21.9844	24.2541	18.5875	AC115223.1	4	65573459	65574328	+	870	processed_pseudogene	ribosomal protein L6 (RPL6) pseudogene	-
ENSG00000145779	2.82457	2.91742	3.54107	1.65292	1.32132	1.47197	TNFAIP8	5	119268692	119399688	+	9591	protein_coding	TNF alpha induced protein 8 [Source:HGNC Symbol;Acc:HGNC:17260]	-
ENSG00000135968	3.04542	2.63839	3.24034	1.15975	1.62978	1.58954	GCC2	2	108448561	108509415	+	13282	protein_coding	GRIP and coiled-coil domain containing 2 [Source:HGNC Symbol;Acc:HGNC:23218]	-
ENSG00000103024	2.57996	2.44364	2.29109	7.68415	7.46926	7.32751	NME3	16	1770286	1771730	-	1445	protein_coding	NME/NM23 nucleoside diphosphate kinase 3 [Source:HGNC Symbol;Acc:HGNC:7851]	-
ENSG00000107821	3.18151	4.04256	3.27028	6.75046	7.87101	7.45971	KAZALD1	10	101061841	101068131	+	3613	protein_coding	Kazal type serine peptidase inhibitor domain 1 [Source:HGNC Symbol;Acc:HGNC:25460]	-
ENSG00000164114	3.74614	3.28605	4.24699	1.84787	1.57459	2.05041	MAP9	4	155342658	155376970	-	8857	protein_coding	microtubule associated protein 9 [Source:HGNC Symbol;Acc:HGNC:26118]	-
ENSG00000111647	4.16043	4.57701	5.46985	2.13425	1.97963	2.58004	UHRF1BP1L	12	100028455	100142848	-	6616	protein_coding	UHRF1 binding protein 1 like [Source:HGNC Symbol;Acc:HGNC:29102]	-
ENSG00000137601	2.99153	2.65959	2.8375	1.39057	1.3867	1.33626	NEK1	4	169392857	169612629	-	8308	protein_coding	NIMA related kinase 1 [Source:HGNC Symbol;Acc:HGNC:7744]	-
ENSG00000141933	6.60238	8.22639	4.95255	13.7635	15.1006	12.7215	TPGS1	19	507497	519654	+	3642	protein_coding	tubulin polyglutamylase complex subunit 1 [Source:HGNC Symbol;Acc:HGNC:25058]	-
ENSG00000163629	2.19197	1.67895	2.06175	0.635338	0.791784	0.892018	PTPN13	4	86594315	86815171	+	9496	protein_coding	protein tyrosine phosphatase, non-receptor type 13 [Source:HGNC Symbol;Acc:HGNC:9646]	-
ENSG00000167994	1.05417	0.925498	0.94943	4.37706	2.90469	3.22351	RAB3IL1	11	61897301	61920269	-	3006	protein_coding	RAB3A interacting protein like 1 [Source:HGNC Symbol;Acc:HGNC:9780]	-
ENSG00000099992	1.79869	1.92078	1.50657	3.62491	3.71711	3.44214	TBC1D10A	22	30291990	30327046	-	7047	protein_coding	TBC1 domain family member 10A [Source:HGNC Symbol;Acc:HGNC:23609]	-
ENSG00000107938	3.76448	3.45569	3.45826	1.85724	1.4961	1.91494	EDRF1	10	125719515	125764143	+	7741	protein_coding	erythroid differentiation regulatory factor 1 [Source:HGNC Symbol;Acc:HGNC:24640]	-
ENSG00000115297	6.42612	5.68749	4.93663	12.2814	11.9741	10.0824	TLX2	2	74513463	74517147	+	2775	protein_coding	T cell leukemia homeobox 2 [Source:HGNC Symbol;Acc:HGNC:5057]	Homeobox
ENSG00000139324	3.31574	2.67249	3.41216	1.50668	1.29099	1.42758	TMTC3	12	88142296	88199887	+	7327	protein_coding	transmembrane and tetratricopeptide repeat containing 3 [Source:HGNC Symbol;Acc:HGNC:26899]	-
ENSG00000121481	7.62755	6.56775	8.45055	4.06559	3.67712	3.51343	RNF2	1	185045364	185102608	+	4073	protein_coding	ring finger protein 2 [Source:HGNC Symbol;Acc:HGNC:10061]	-
ENSG00000117475	8.18153	8.15119	10.8332	4.09963	4.55558	4.67005	BLZF1	1	169367970	169396540	+	3820	protein_coding	basic leucine zipper nuclear factor 1 [Source:HGNC Symbol;Acc:HGNC:1065]	Others
ENSG00000151366	8.03619	8.69491	9.59938	4.57411	3.95547	3.46021	NDUFC2	11	78068304	78080219	-	2652	protein_coding	NADH:ubiquinone oxidoreductase subunit C2 [Source:HGNC Symbol;Acc:HGNC:7706]	-
ENSG00000197903	33.1055	40.4416	28.7646	67.3834	80.5288	71.4137	HIST1H2BK	6	27146418	27146798	-	381	protein_coding	histone cluster 1 H2B family member k [Source:HGNC Symbol;Acc:HGNC:13954]	-
ENSG00000155545	3.93527	4.53964	4.42732	1.94898	2.28316	2.04885	MIER3	5	56919602	56971675	-	5763	protein_coding	MIER family member 3 [Source:HGNC Symbol;Acc:HGNC:26678]	Others
ENSG00000071242	1.37188	0.96708	1.4334	3.23911	3.10422	2.54567	RPS6KA2	6	166409364	166906451	-	8243	protein_coding	ribosomal protein S6 kinase A2 [Source:HGNC Symbol;Acc:HGNC:10431]	-
ENSG00000197603	1.47684	1.62135	1.80141	0.767006	0.764647	0.838895	CPLANE1	5	37106228	37249428	-	15146	protein_coding	ciliogenesis and planar polarity effector 1 [Source:HGNC Symbol;Acc:HGNC:25801]	-
ENSG00000216775	7.28502	6.62286	7.78292	3.66182	3.90376	3.07337	AL109918.1	6	52664366	52669155	+	3821	transcribed_unprocessed_pseudogene	uncharacterized LOC730101 [Source:NCBI gene;Acc:730101]	-
ENSG00000226067	2.12603	2.93933	2.00811	6.00069	7.3639	6.9274	LINC00623	1	120913275	121009291	+	2075	lincRNA	long intergenic non-protein coding RNA 623 [Source:HGNC Symbol;Acc:HGNC:44252]	-
ENSG00000224861	3.68921	4.34695	3.09182	12.7028	10.548	11.6979	YBX1P1	14	66012830	66013789	-	960	processed_pseudogene	Y-box binding protein 1 pseudogene 1 [Source:HGNC Symbol;Acc:HGNC:8015]	-
ENSG00000156787	2.59764	2.61571	2.65811	1.34164	1.24636	1.27433	TBC1D31	8	123041968	123152153	+	8611	protein_coding	TBC1 domain family member 31 [Source:HGNC Symbol;Acc:HGNC:30888]	-
ENSG00000189079	2.13655	2.07351	2.44755	0.899732	1.12501	1.16944	ARID2	12	45729665	45908040	+	12127	protein_coding	AT-rich interaction domain 2 [Source:HGNC Symbol;Acc:HGNC:18037]	ARID
ENSG00000160213	65.9395	70.9856	50.059	153.826	138.452	137.41	CSTB	21	43772511	43776445	-	3935	protein_coding	cystatin B [Source:HGNC Symbol;Acc:HGNC:2482]	-
ENSG00000122008	2.93439	2.6677	3.29125	1.40278	1.4651	1.55054	POLK	5	75511756	75601144	+	9105	protein_coding	DNA polymerase kappa [Source:HGNC Symbol;Acc:HGNC:9183]	-
ENSG00000225138	1.42986	1.34312	0.95531	3.35683	3.69281	3.1474	SLC9A3-AS1	5	473236	480884	+	4302	processed_transcript	SLC9A3 antisense RNA 1 [Source:HGNC Symbol;Acc:HGNC:40550]	-
ENSG00000154721	2.04216	1.8035	2.02997	0.757254	0.49056	0.648959	JAM2	21	25639272	25717562	+	5933	protein_coding	junctional adhesion molecule 2 [Source:HGNC Symbol;Acc:HGNC:14686]	-
ENSG00000095739	0.644433	0.786098	0.641345	3.66124	3.17064	2.57905	BAMBI	10	28677342	28682939	+	2314	protein_coding	BMP and activin membrane bound inhibitor [Source:HGNC Symbol;Acc:HGNC:30251]	-
ENSG00000058453	1.28176	1.41728	1.21611	2.71317	2.6589	2.56077	CROCC	1	16740273	16972979	+	8871	protein_coding	ciliary rootlet coiled-coil, rootletin [Source:HGNC Symbol;Acc:HGNC:21299]	-
ENSG00000162076	8.4211	8.23091	6.48158	16.6452	16.9246	15.843	FLYWCH2	16	2883186	2899382	+	1365	protein_coding	FLYWCH family member 2 [Source:HGNC Symbol;Acc:HGNC:25178]	-
ENSG00000088179	1.6173	1.52113	1.77831	0.68881	0.791571	0.770918	PTPN4	2	119759631	119983818	+	12486	protein_coding	protein tyrosine phosphatase, non-receptor type 4 [Source:HGNC Symbol;Acc:HGNC:9656]	-
ENSG00000165392	4.48856	4.37769	5.20749	2.32397	2.0018	2.51719	WRN	8	31033801	31173769	+	5634	protein_coding	Werner syndrome RecQ like helicase [Source:HGNC Symbol;Acc:HGNC:12791]	-
ENSG00000163216	0.117567	0.253079	0.756023	3.9469	4.70397	4.49259	SPRR2D	1	153039725	153041931	-	1057	protein_coding	small proline rich protein 2D [Source:HGNC Symbol;Acc:HGNC:11264]	-
ENSG00000163331	8.90979	8.60053	8.70197	3.14858	3.24914	2.71214	DAPL1	2	158795317	158862781	+	1325	protein_coding	death associated protein like 1 [Source:HGNC Symbol;Acc:HGNC:21490]	-
ENSG00000214485	203.038	190.87	263.086	89.0997	102.033	94.7535	RPL7P1	5	150094302	150095048	+	747	processed_pseudogene	ribosomal protein L7 pseudogene 1 [Source:HGNC Symbol;Acc:HGNC:10367]	-
ENSG00000173137	3.62562	3.94135	3.08089	8.35639	7.27535	7.6294	ADCK5	8	144373101	144393242	+	2742	protein_coding	aarF domain containing kinase 5 [Source:HGNC Symbol;Acc:HGNC:21738]	-
ENSG00000177301	0.396851	0.317084	0.302166	0.062783	0.041868	0.0664642	KCNA2	1	110519837	110631474	-	17379	protein_coding	potassium voltage-gated channel subfamily A member 2 [Source:HGNC Symbol;Acc:HGNC:6220]	-
ENSG00000230291	10.9984	7.13346	11.0223	0.737732	0.418175	0.44256	AC078817.1	12	80102899	80103333	-	435	processed_pseudogene	ribosomal protein L26 (RPL26) pseudogene	-
ENSG00000229809	2.58978	2.72549	2.36023	6.28451	5.53601	5.68901	ZNF688	16	30569346	30572734	-	3023	protein_coding	zinc finger protein 688 [Source:HGNC Symbol;Acc:HGNC:30489]	zf-C2H2
ENSG00000177380	0.895748	0.970331	0.601678	2.45747	2.21825	2.1586	PPFIA3	19	49119389	49151026	+	6451	protein_coding	PTPRF interacting protein alpha 3 [Source:HGNC Symbol;Acc:HGNC:9247]	-
ENSG00000273038	8.8202	8.99918	9.8509	3.80665	4.5985	3.99315	AL365203.2	10	32887255	32889311	-	2057	lincRNA	novel transcript	-
ENSG00000184898	4.05709	4.12854	4.33211	1.85051	2.13387	1.76855	RBM43	2	151247940	151261879	-	4717	protein_coding	RNA binding motif protein 43 [Source:HGNC Symbol;Acc:HGNC:24790]	-
ENSG00000101084	24.5488	21.6905	14.9609	56.2272	60.009	61.4784	RAB5IF	20	36605734	36612557	+	1549	protein_coding	RAB5 interacting factor [Source:HGNC Symbol;Acc:HGNC:15870]	-
ENSG00000099949	0.987469	0.790389	0.696328	2.06879	1.82551	2.03969	LZTR1	22	20982013	20999038	+	8935	protein_coding	leucine zipper like transcription regulator 1 [Source:HGNC Symbol;Acc:HGNC:6742]	Others
ENSG00000141446	3.39575	3.69286	4.36086	1.79634	1.66265	1.66253	ESCO1	18	21529281	21600884	-	5288	protein_coding	establishment of sister chromatid cohesion N-acetyltransferase 1 [Source:HGNC Symbol;Acc:HGNC:24645]	-
ENSG00000185483	2.19297	1.77672	2.01458	0.774207	0.767535	0.707174	ROR1	1	63774022	64181498	+	6715	protein_coding	receptor tyrosine kinase like orphan receptor 1 [Source:HGNC Symbol;Acc:HGNC:10256]	-
ENSG00000156860	9.71867	9.97676	6.82458	20.7896	20.9258	20.8925	FBRS	16	30658431	30670814	+	7218	protein_coding	fibrosin [Source:HGNC Symbol;Acc:HGNC:20442]	-
ENSG00000104529	8.50952	8.50089	6.08486	17.6554	16.841	16.6886	EEF1D	8	143579697	143599541	-	9390	protein_coding	eukaryotic translation elongation factor 1 delta [Source:HGNC Symbol;Acc:HGNC:3211]	-
ENSG00000167996	490.002	434.517	266.138	1466.65	1377.86	1509.76	FTH1	11	61959718	61967660	-	2030	protein_coding	ferritin heavy chain 1 [Source:HGNC Symbol;Acc:HGNC:3976]	-
ENSG00000175938	4.86635	4.87844	3.95217	9.49505	8.92438	9.15344	ORAI3	16	30949066	30956461	+	2643	protein_coding	ORAI calcium release-activated calcium modulator 3 [Source:HGNC Symbol;Acc:HGNC:28185]	-
ENSG00000253304	4.09675	4.11546	3.91491	8.70686	8.29456	7.70833	TMEM200B	1	29119428	29123935	-	2639	protein_coding	transmembrane protein 200B [Source:HGNC Symbol;Acc:HGNC:33785]	-
ENSG00000103245	1.13515	0.970823	1.04986	2.41646	2.29787	2.17838	CIAO3	16	729753	741329	-	8101	protein_coding	cytosolic iron-sulfur assembly component 3 [Source:HGNC Symbol;Acc:HGNC:14179]	-
ENSG00000113240	3.09729	2.43738	3.05424	1.12587	1.4539	1.29573	CLK4	5	178602664	178630615	-	7924	protein_coding	CDC like kinase 4 [Source:HGNC Symbol;Acc:HGNC:13659]	-
ENSG00000166225	4.27268	3.64208	4.98128	2.13588	2.3025	1.93169	FRS2	12	69470349	69579789	+	7242	protein_coding	fibroblast growth factor receptor substrate 2 [Source:HGNC Symbol;Acc:HGNC:16971]	-
ENSG00000080200	2.71186	2.70711	3.65072	1.19803	1.55347	1.55011	CRYBG3	3	97822040	97944963	+	10929	protein_coding	crystallin beta-gamma domain containing 3 [Source:HGNC Symbol;Acc:HGNC:34427]	-
ENSG00000280071	0.960217	1.49858	1.01075	3.47157	3.31874	4.35935	GATD3B	21	5079294	5128425	-	3106	protein_coding	glutamine amidotransferase like class 1 domain containing 3B [Source:HGNC Symbol;Acc:HGNC:53816]	-
ENSG00000156313	3.19644	3.07161	3.5496	1.37895	1.85279	1.64679	RPGR	X	38269163	38327564	-	8378	protein_coding	retinitis pigmentosa GTPase regulator [Source:HGNC Symbol;Acc:HGNC:10295]	-
ENSG00000168237	2.04158	1.91772	1.91339	4.55861	5.07139	4.62169	GLYCTK	3	52287089	52293476	+	3013	protein_coding	glycerate kinase [Source:HGNC Symbol;Acc:HGNC:24247]	-
ENSG00000125967	3.84939	4.26332	2.87896	7.49439	7.51308	7.03489	NECAB3	20	33657087	33674463	-	4342	protein_coding	N-terminal EF-hand calcium binding protein 3 [Source:HGNC Symbol;Acc:HGNC:15851]	-
ENSG00000166845	4.56557	4.49529	5.76816	2.36326	2.29165	2.75837	C18orf54	18	54357917	54385218	+	6165	protein_coding	chromosome 18 open reading frame 54 [Source:HGNC Symbol;Acc:HGNC:13796]	-
ENSG00000111860	2.27208	1.97335	2.39491	0.922516	0.909978	1.17329	CEP85L	6	118460772	118710075	-	9462	protein_coding	centrosomal protein 85 like [Source:HGNC Symbol;Acc:HGNC:21638]	-
ENSG00000131037	2.40812	2.54432	1.85955	4.83083	4.83629	4.36139	EPS8L1	19	55072020	55087923	+	5341	protein_coding	EPS8 like 1 [Source:HGNC Symbol;Acc:HGNC:21295]	-
ENSG00000253683	11.9738	10.5887	12.4862	41.117	38.2129	45.7888	AC027309.2	5	172656522	172656713	-	192	processed_pseudogene	coiled-coil domain containing 72 (CCDC72) pseudogene	-
ENSG00000232533	19.6566	16.1824	15.7674	39.5199	31.4405	37.6313	AC093673.1	7	143379692	143380495	-	648	antisense	novel transcript	-
ENSG00000146540	14.3406	15.4	10.9534	31.0369	33.0738	27.7071	C7orf50	7	996986	1138260	-	4961	protein_coding	chromosome 7 open reading frame 50 [Source:HGNC Symbol;Acc:HGNC:22421]	-
ENSG00000128512	1.48054	1.219	1.62319	0.569322	0.569494	0.652929	DOCK4	7	111726110	112206411	-	11499	protein_coding	dedicator of cytokinesis 4 [Source:HGNC Symbol;Acc:HGNC:19192]	-
ENSG00000109738	5.90983	5.16603	5.52811	2.69051	2.40157	2.69003	GLRB	4	157076057	157172090	+	3459	protein_coding	glycine receptor beta [Source:HGNC Symbol;Acc:HGNC:4329]	-
ENSG00000154188	1.68236	1.3135	1.81778	0.495237	0.527411	0.594178	ANGPT1	8	107249482	107498055	-	7128	protein_coding	angiopoietin 1 [Source:HGNC Symbol;Acc:HGNC:484]	-
ENSG00000116106	2.68145	2.43637	2.34243	1.13853	1.24417	1.10435	EPHA4	2	221418027	221574202	-	7554	protein_coding	EPH receptor A4 [Source:HGNC Symbol;Acc:HGNC:3388]	-
ENSG00000165895	1.38184	1.27355	1.71596	0.473408	0.542113	0.588069	ARHGAP42	11	100687653	100993941	+	8948	protein_coding	Rho GTPase activating protein 42 [Source:HGNC Symbol;Acc:HGNC:26545]	-
ENSG00000185453	1.60677	1.68305	1.56737	4.70548	3.427	3.91768	ZSWIM9	19	48170692	48197620	+	3751	protein_coding	zinc finger SWIM-type containing 9 [Source:HGNC Symbol;Acc:HGNC:34495]	-
ENSG00000174718	2.29988	2.35868	2.54222	0.975391	1.15869	1.00418	KIAA1551	12	31959370	31993107	+	6646	protein_coding	KIAA1551 [Source:HGNC Symbol;Acc:HGNC:25559]	-
ENSG00000260822	4.25438	3.49037	3.78149	1.41303	1.4819	2.03492	AC004656.1	X	24545516	24550466	+	4951	sense_overlapping	novel transcript, overlapping to PDK3	-
ENSG00000129810	5.74594	5.39482	6.51616	2.58206	2.85119	3.15157	SGO1	3	20160593	20186292	-	3828	protein_coding	shugoshin 1 [Source:HGNC Symbol;Acc:HGNC:25088]	-
ENSG00000176049	2.52556	2.32462	2.6709	1.15563	0.974087	1.41142	JAKMIP2	5	147585439	147782848	-	9275	protein_coding	janus kinase and microtubule interacting protein 2 [Source:HGNC Symbol;Acc:HGNC:29067]	-
ENSG00000164620	2.77641	2.9883	2.15478	6.03258	5.86266	7.26747	RELL2	5	141636950	141641077	+	2596	protein_coding	RELT like 2 [Source:HGNC Symbol;Acc:HGNC:26902]	-
ENSG00000163795	3.99339	4.72799	3.45133	8.22298	8.81968	9.03553	ZNF513	2	27377231	27380790	-	2365	protein_coding	zinc finger protein 513 [Source:HGNC Symbol;Acc:HGNC:26498]	zf-C2H2
ENSG00000198315	2.61185	2.51769	2.71629	1.31505	1.27442	1.26391	ZKSCAN8	6	28141910	28159472	+	7565	protein_coding	zinc finger with KRAB and SCAN domains 8 [Source:HGNC Symbol;Acc:HGNC:12983]	zf-C2H2
ENSG00000177106	1.37518	1.1935	1.21318	2.99887	2.59881	2.94198	EPS8L2	11	694438	727727	+	5693	protein_coding	EPS8 like 2 [Source:HGNC Symbol;Acc:HGNC:21296]	-
ENSG00000166924	0.641093	0.760889	0.238761	2.48784	2.41797	2.32634	NYAP1	7	100483927	100494799	+	3586	protein_coding	neuronal tyrosine phosphorylated phosphoinositide-3-kinase adaptor 1 [Source:HGNC Symbol;Acc:HGNC:22009]	-
ENSG00000162409	2.56401	2.31071	3.31958	1.11157	1.32887	1.34462	PRKAA2	1	56645322	56715335	+	9354	protein_coding	protein kinase AMP-activated catalytic subunit alpha 2 [Source:HGNC Symbol;Acc:HGNC:9377]	-
ENSG00000174327	3.12605	3.38386	3.17262	6.8888	7.6121	7.47178	SLC16A13	17	7036075	7040121	+	2087	protein_coding	solute carrier family 16 member 13 [Source:HGNC Symbol;Acc:HGNC:31037]	-
ENSG00000224631	42.7034	36.581	24.0017	70.9865	72.7409	70.9738	RPS27AP16	16	61055399	61055964	-	566	transcribed_processed_pseudogene	ribosomal protein S27a pseudogene 16 [Source:HGNC Symbol;Acc:HGNC:36855]	-
ENSG00000104313	1.60316	1.34065	1.38184	0.470228	0.669577	0.511026	EYA1	8	71197433	71592025	-	9418	protein_coding	EYA transcriptional coactivator and phosphatase 1 [Source:HGNC Symbol;Acc:HGNC:3519]	-
ENSG00000224411	5.65884	5.55474	6.23822	2.0459	2.5955	1.40265	HSP90AA2P	11	27888838	27891033	-	2196	processed_pseudogene	heat shock protein 90 alpha family class A member 2, pseudogene [Source:HGNC Symbol;Acc:HGNC:5256]	-
ENSG00000185641	13.8261	15.4909	11.9362	37.1675	37.7142	30.9674	AC034236.1	5	116051917	116052289	-	373	processed_pseudogene	ribosomal protein S25 (RPS25) pseudogene	-
ENSG00000183048	1.49349	1.79629	1.69867	4.57923	4.2336	4.33358	SLC25A10	17	81712236	81721016	+	2621	protein_coding	solute carrier family 25 member 10 [Source:HGNC Symbol;Acc:HGNC:10980]	-
ENSG00000239332	4.45697	4.42375	4.98187	1.67828	2.14259	1.40587	LINC01119	2	46816697	46859007	+	2830	lincRNA	long intergenic non-protein coding RNA 1119 [Source:HGNC Symbol;Acc:HGNC:49262]	-
ENSG00000119397	2.11138	2.07368	2.18209	1.10413	0.998033	1.06986	CNTRL	9	121074863	121177610	+	9417	protein_coding	centriolin [Source:HGNC Symbol;Acc:HGNC:1858]	-
ENSG00000099625	1.5158	1.14204	0.969771	3.20145	2.95846	3.04712	CBARP	19	1228287	1238027	-	4591	protein_coding	CACN subunit beta associated regulatory protein [Source:HGNC Symbol;Acc:HGNC:28617]	-
ENSG00000244242	1.42867	1.77815	1.4079	3.20645	3.57424	3.63512	IFITM10	11	1732410	1750591	-	4784	protein_coding	interferon induced transmembrane protein 10 [Source:HGNC Symbol;Acc:HGNC:40022]	-
ENSG00000089048	7.39967	5.87246	7.29471	3.19317	3.07324	3.63158	ESF1	20	13714322	13784886	-	3216	protein_coding	ESF1 nucleolar pre-rRNA processing protein homolog [Source:HGNC Symbol;Acc:HGNC:15898]	-
ENSG00000134955	1.02403	1.21765	0.958646	2.34729	2.8457	2.31665	SLC37A2	11	125063067	125090312	+	6371	protein_coding	solute carrier family 37 member 2 [Source:HGNC Symbol;Acc:HGNC:20644]	-
ENSG00000181218	7.56716	8.06997	7.46182	18.4301	18.6987	15.4154	HIST3H2A	1	228456979	228457873	-	895	protein_coding	histone cluster 3 H2A [Source:HGNC Symbol;Acc:HGNC:20507]	-
ENSG00000087301	2.2158	1.72729	2.31258	0.744893	0.588568	0.690596	TXNDC16	14	52430590	52552522	-	4739	protein_coding	thioredoxin domain containing 16 [Source:HGNC Symbol;Acc:HGNC:19965]	-
ENSG00000163975	0.533022	0.503583	0.448858	1.36884	1.38711	1.21568	MELTF	3	196988621	197029816	-	8393	protein_coding	melanotransferrin [Source:HGNC Symbol;Acc:HGNC:7037]	-
ENSG00000116017	1.04275	1.23178	0.942093	2.3412	2.53979	2.25178	ARID3A	19	925781	975934	+	7210	protein_coding	AT-rich interaction domain 3A [Source:HGNC Symbol;Acc:HGNC:3031]	ARID
ENSG00000165644	6.60666	6.1289	4.62418	13.5677	11.206	13.6465	COMTD1	10	75233969	75236030	-	1580	protein_coding	catechol-O-methyltransferase domain containing 1 [Source:HGNC Symbol;Acc:HGNC:26309]	-
ENSG00000116741	10.0494	8.90831	10.3212	4.01142	5.3808	4.40871	RGS2	1	192809039	192812283	+	2096	protein_coding	regulator of G protein signaling 2 [Source:HGNC Symbol;Acc:HGNC:9998]	-
ENSG00000181690	1.69752	1.61876	1.59587	0.581766	0.743137	0.647201	PLAG1	8	56160904	56211324	-	7833	protein_coding	PLAG1 zinc finger [Source:HGNC Symbol;Acc:HGNC:9045]	zf-C2H2
ENSG00000198707	2.16524	1.8953	2.3188	1.00092	1.06818	1.11812	CEP290	12	88049014	88142216	-	10388	protein_coding	centrosomal protein 290 [Source:HGNC Symbol;Acc:HGNC:29021]	-
ENSG00000108984	0.328298	0.308381	0.315301	0.0732195	0.0509693	0.0616475	MAP2K6	17	69414698	69553861	+	16655	protein_coding	mitogen-activated protein kinase kinase 6 [Source:HGNC Symbol;Acc:HGNC:6846]	-
ENSG00000196754	3.37039	3.10695	3.56976	9.78919	8.51293	7.16654	S100A2	1	153561108	153567890	-	1567	protein_coding	S100 calcium binding protein A2 [Source:HGNC Symbol;Acc:HGNC:10492]	-
ENSG00000144426	1.39627	1.28394	1.35589	0.509511	0.596134	0.779804	NBEAL1	2	203014879	203226378	+	16376	protein_coding	neurobeachin like 1 [Source:HGNC Symbol;Acc:HGNC:20681]	-
ENSG00000151617	3.76792	2.85305	3.50183	1.49931	1.35922	1.27192	EDNRA	4	147480917	147544954	+	4238	protein_coding	endothelin receptor type A [Source:HGNC Symbol;Acc:HGNC:3179]	-
ENSG00000157107	2.8192	3.42294	3.88481	1.73891	1.46467	1.48724	FCHO2	5	72955981	73090522	+	6127	protein_coding	FCH domain only 2 [Source:HGNC Symbol;Acc:HGNC:25180]	-
ENSG00000123552	2.84006	2.173	2.53814	1.06028	1.23515	1.25935	USP45	6	99432379	99521728	-	8051	protein_coding	ubiquitin specific peptidase 45 [Source:HGNC Symbol;Acc:HGNC:20080]	-
ENSG00000148362	8.86331	8.84507	6.76439	20.0483	15.7465	15.679	PAXX	9	136992418	136993984	+	1367	protein_coding	PAXX, non-homologous end joining factor [Source:HGNC Symbol;Acc:HGNC:27849]	-
ENSG00000122484	0.938789	0.942555	0.929019	0.370674	0.360798	0.497887	RPAP2	1	92298965	92402056	+	17142	protein_coding	RNA polymerase II associated protein 2 [Source:HGNC Symbol;Acc:HGNC:25791]	-
ENSG00000198157	5.47788	5.18179	5.74105	2.09869	2.30896	2.44361	HMGN5	X	81113701	81201942	-	2416	protein_coding	high mobility group nucleosome binding domain 5 [Source:HGNC Symbol;Acc:HGNC:8013]	-
ENSG00000143469	1.749	1.10644	1.56574	0.562278	0.570388	0.714243	SYT14	1	209938174	210171389	+	13926	protein_coding	synaptotagmin 14 [Source:HGNC Symbol;Acc:HGNC:23143]	-
ENSG00000044459	1.46574	1.35396	1.53224	0.643915	0.696013	0.6612	CNTLN	9	17134982	17503923	+	11064	protein_coding	centlein [Source:HGNC Symbol;Acc:HGNC:23432]	-
ENSG00000067715	2.74599	2.87524	3.41037	1.25519	1.32587	1.62059	SYT1	12	78863993	79452008	+	6494	protein_coding	synaptotagmin 1 [Source:HGNC Symbol;Acc:HGNC:11509]	-
ENSG00000082438	0.770436	0.604213	0.790836	0.302643	0.271796	0.254025	COBLL1	2	164653624	164843679	-	17178	protein_coding	cordon-bleu WH2 repeat protein like 1 [Source:HGNC Symbol;Acc:HGNC:23571]	-
ENSG00000152422	7.22111	5.618	7.31628	3.18995	2.76439	3.14142	XRCC4	5	83077498	83353787	+	2676	protein_coding	X-ray repair cross complementing 4 [Source:HGNC Symbol;Acc:HGNC:12831]	-
ENSG00000187323	0.897072	0.841542	0.841449	0.360906	0.331743	0.204802	DCC	18	52340172	53535903	+	13160	protein_coding	DCC netrin 1 receptor [Source:HGNC Symbol;Acc:HGNC:2701]	-
ENSG00000267809	0.890565	1.59264	1.63624	6.4395	6.61841	6.01384	NDUFV2P1	19	53223973	53224879	-	907	processed_pseudogene	NADH:ubiquinone oxidoreductase core subunit V2 pseudogene 1 [Source:HGNC Symbol;Acc:HGNC:7718]	-
ENSG00000157680	1.32668	1.15611	1.43535	0.660443	0.600543	0.660325	DGKI	7	137381037	137847092	-	15549	protein_coding	diacylglycerol kinase iota [Source:HGNC Symbol;Acc:HGNC:2855]	-
ENSG00000173114	4.47365	3.83826	4.71368	1.78883	2.01857	2.11972	LRRN3	7	111091006	111125454	+	3875	protein_coding	leucine rich repeat neuronal 3 [Source:HGNC Symbol;Acc:HGNC:17200]	-
ENSG00000001561	3.25967	2.86427	3.87813	1.44897	1.38193	1.46251	ENPP4	6	46129993	46146699	+	4651	protein_coding	ectonucleotide pyrophosphatase/phosphodiesterase 4 [Source:HGNC Symbol;Acc:HGNC:3359]	-
ENSG00000144821	1.72819	1.73144	1.81017	0.692379	0.669873	0.859064	MYH15	3	108380369	108529322	-	7694	protein_coding	myosin heavy chain 15 [Source:HGNC Symbol;Acc:HGNC:31073]	-
ENSG00000111727	3.14661	2.72521	3.53957	1.28877	1.58459	1.62963	HCFC2	12	104064457	104106524	+	6773	protein_coding	host cell factor C2 [Source:HGNC Symbol;Acc:HGNC:24972]	-
ENSG00000149308	2.11127	1.77532	2.25773	0.954136	0.869208	0.885825	NPAT	11	108157215	108222642	-	7534	protein_coding	nuclear protein, coactivator of histone transcription [Source:HGNC Symbol;Acc:HGNC:7896]	-
ENSG00000127774	1.45437	0.556577	0.816485	5.67545	5.99257	6.09168	EMC6	17	3668815	3669668	+	769	protein_coding	ER membrane protein complex subunit 6 [Source:HGNC Symbol;Acc:HGNC:28430]	-
ENSG00000163389	2.68778	2.54802	3.4021	1.22993	1.34992	1.49193	POGLUT1	3	119468938	119494708	+	7097	protein_coding	protein O-glucosyltransferase 1 [Source:HGNC Symbol;Acc:HGNC:22954]	-
ENSG00000032219	2.28241	2.30461	2.50403	1.18731	1.11368	1.1871	ARID4A	14	58298385	58373887	+	7568	protein_coding	AT-rich interaction domain 4A [Source:HGNC Symbol;Acc:HGNC:9885]	ARID
ENSG00000162066	1.23813	1.43372	1.01975	2.73431	3.1387	3.16006	AMDHD2	16	2520357	2531422	+	4366	protein_coding	amidohydrolase domain containing 2 [Source:HGNC Symbol;Acc:HGNC:24262]	-
ENSG00000169972	2.92073	3.07378	2.04102	6.42085	6.48011	5.8525	PUSL1	1	1308567	1311677	+	2489	protein_coding	pseudouridylate synthase like 1 [Source:HGNC Symbol;Acc:HGNC:26914]	-
ENSG00000164266	1.09154	0.903732	0.655646	4.24993	3.60534	3.68551	SPINK1	5	147824568	147831786	-	1480	protein_coding	serine peptidase inhibitor, Kazal type 1 [Source:HGNC Symbol;Acc:HGNC:11244]	-
ENSG00000171425	4.58131	4.71523	3.64968	9.35381	11.1072	8.53891	ZNF581	19	55635459	55645622	+	1736	protein_coding	zinc finger protein 581 [Source:HGNC Symbol;Acc:HGNC:25017]	zf-C2H2
ENSG00000204439	3.26361	3.58834	3.73613	7.18327	6.66376	7.9339	C6orf47	6	31658298	31660772	-	2475	protein_coding	chromosome 6 open reading frame 47 [Source:HGNC Symbol;Acc:HGNC:19076]	-
ENSG00000171488	1.72241	1.82991	1.96206	0.804747	0.811988	1.0947	LRRC8C	1	89633072	89769903	+	11724	protein_coding	leucine rich repeat containing 8 VRAC subunit C [Source:HGNC Symbol;Acc:HGNC:25075]	-
ENSG00000153531	0.523282	0.680761	0.61657	1.32196	1.58194	1.26298	ADPRHL1	13	113399610	113453524	-	10924	protein_coding	ADP-ribosylhydrolase like 1 [Source:HGNC Symbol;Acc:HGNC:21303]	-
ENSG00000138587	5.93053	4.76466	5.88122	1.71735	2.25203	2.66526	MNS1	15	56421544	56465137	-	2504	protein_coding	meiosis specific nuclear structural 1 [Source:HGNC Symbol;Acc:HGNC:29636]	-
ENSG00000117862	3.10347	2.83928	1.90068	5.89399	5.83638	5.20849	TXNDC12	1	52020131	52056171	-	3844	protein_coding	thioredoxin domain containing 12 [Source:HGNC Symbol;Acc:HGNC:24626]	-
ENSG00000187193	5.25669	5.8842	9.33622	13.8646	15.9027	15.5994	MT1X	16	56682424	56684196	+	1773	protein_coding	metallothionein 1X [Source:HGNC Symbol;Acc:HGNC:7405]	-
ENSG00000181513	2.13915	2.13947	1.70816	4.41936	3.96635	4.48655	ACBD4	17	45132600	45144181	+	3776	protein_coding	acyl-CoA binding domain containing 4 [Source:HGNC Symbol;Acc:HGNC:23337]	-
ENSG00000146587	2.03543	2.02935	2.41113	0.968273	0.836349	1.06952	RBAK	7	5045821	5069488	+	6960	protein_coding	RB associated KRAB zinc finger [Source:HGNC Symbol;Acc:HGNC:17680]	zf-C2H2
ENSG00000155744	1.53759	1.3323	1.49717	0.626295	0.676881	0.811533	FAM126B	2	200973718	201071671	-	12810	protein_coding	family with sequence similarity 126 member B [Source:HGNC Symbol;Acc:HGNC:28593]	-
ENSG00000122386	2.21336	2.52579	2.35178	5.59188	5.20475	5.59088	ZNF205	16	3112560	3120517	+	2330	protein_coding	zinc finger protein 205 [Source:HGNC Symbol;Acc:HGNC:12996]	zf-C2H2
ENSG00000178177	1.34238	1.3287	1.76333	0.717077	0.697849	0.773095	LCORL	4	17841199	18021876	-	14858	protein_coding	ligand dependent nuclear receptor corepressor like [Source:HGNC Symbol;Acc:HGNC:30776]	HTH
ENSG00000125845	1.19057	1.29258	1.31564	3.01218	3.09828	3.18985	BMP2	20	6767664	6780280	+	3601	protein_coding	bone morphogenetic protein 2 [Source:HGNC Symbol;Acc:HGNC:1069]	-
ENSG00000122482	3.03153	2.51181	3.53558	1.50244	1.34763	1.61188	ZNF644	1	90915298	91022272	-	7604	protein_coding	zinc finger protein 644 [Source:HGNC Symbol;Acc:HGNC:29222]	-
ENSG00000095637	1.79293	1.79297	2.27256	0.908439	0.919136	1.07821	SORBS1	10	95311771	95561414	-	10951	protein_coding	sorbin and SH3 domain containing 1 [Source:HGNC Symbol;Acc:HGNC:14565]	-
ENSG00000107738	0.363499	0.469489	0.456371	1.68968	1.46622	1.21385	VSIR	10	71747559	71773498	-	5128	protein_coding	V-set immunoregulatory receptor [Source:HGNC Symbol;Acc:HGNC:30085]	-
ENSG00000159685	3.5306	3.98885	2.80957	7.89798	7.02255	6.59596	CHCHD6	3	126704220	126960406	+	2763	protein_coding	coiled-coil-helix-coiled-coil-helix domain containing 6 [Source:HGNC Symbol;Acc:HGNC:28184]	-
ENSG00000174021	9.66654	10.3923	7.1863	16.6806	20.1209	19.9669	GNG5	1	84498325	84506565	-	1112	protein_coding	G protein subunit gamma 5 [Source:HGNC Symbol;Acc:HGNC:4408]	-
ENSG00000137871	1.24135	1.26763	1.47494	0.710021	0.56065	0.55626	ZNF280D	15	56630181	56734086	-	12113	protein_coding	zinc finger protein 280D [Source:HGNC Symbol;Acc:HGNC:25953]	-
ENSG00000197191	1.14974	0.618746	0.92419	3.81038	4.34779	4.00761	CYSRT1	9	137224635	137226311	+	1297	protein_coding	cysteine rich tail 1 [Source:HGNC Symbol;Acc:HGNC:30529]	-
ENSG00000072133	1.3374	1.40328	1.49044	0.543537	0.484968	0.686848	RPS6KA6	X	84058346	84187907	-	8502	protein_coding	ribosomal protein S6 kinase A6 [Source:HGNC Symbol;Acc:HGNC:10435]	-
ENSG00000183397	7.55934	8.41409	3.13346	17.7121	21.1414	21.5174	C19orf71	19	3539154	3544030	+	674	protein_coding	chromosome 19 open reading frame 71 [Source:HGNC Symbol;Acc:HGNC:34496]	-
ENSG00000077063	2.34052	2.28909	2.55581	1.11305	1.18082	1.24967	CTTNBP2	7	117710651	117874139	-	7035	protein_coding	cortactin binding protein 2 [Source:HGNC Symbol;Acc:HGNC:15679]	-
ENSG00000187608	11.9514	8.9263	9.5234	23.5996	20.8776	18.3444	ISG15	1	1001138	1014540	+	941	protein_coding	ISG15 ubiquitin-like modifier [Source:HGNC Symbol;Acc:HGNC:4053]	-
ENSG00000184209	0.967067	1.0721	0.721826	2.37251	2.21779	2.25973	SNRNP35	12	123457641	123473154	+	5140	protein_coding	small nuclear ribonucleoprotein U11/U12 subunit 35 [Source:HGNC Symbol;Acc:HGNC:30852]	-
ENSG00000168209	13.0125	14.1161	8.87537	35.7402	34.3541	28.4998	DDIT4	10	72273920	72276036	+	2058	protein_coding	DNA damage inducible transcript 4 [Source:HGNC Symbol;Acc:HGNC:24944]	-
ENSG00000164070	1.49173	1.46401	1.67983	0.773219	0.688741	0.839345	HSPA4L	4	127781821	127840733	+	11621	protein_coding	heat shock protein family A (Hsp70) member 4 like [Source:HGNC Symbol;Acc:HGNC:17041]	-
ENSG00000271303	1.49693	2.16145	0.740471	5.51904	4.65215	4.28125	SRXN1	20	646615	653370	-	2698	protein_coding	sulfiredoxin 1 [Source:HGNC Symbol;Acc:HGNC:16132]	-
ENSG00000133247	1.23618	1.2773	0.848725	2.87646	2.5651	2.67436	KMT5C	19	55339853	55348120	+	4775	protein_coding	lysine methyltransferase 5C [Source:HGNC Symbol;Acc:HGNC:28405]	-
ENSG00000136695	0.339016	0.17839	0.467158	2.00388	1.17631	1.90627	IL36RN	2	113058638	113065382	+	3299	protein_coding	interleukin 36 receptor antagonist [Source:HGNC Symbol;Acc:HGNC:15561]	-
ENSG00000230590	0.680515	0.803819	0.647199	0.299656	0.395906	0.362677	FTX	X	73946555	74293574	-	28487	lincRNA	FTX transcript, XIST regulator [Source:HGNC Symbol;Acc:HGNC:37190]	-
ENSG00000161682	1.15896	1.04261	0.746868	2.55516	2.90347	2.62616	FAM171A2	17	44353215	44363875	-	3592	protein_coding	family with sequence similarity 171 member A2 [Source:HGNC Symbol;Acc:HGNC:30480]	-
ENSG00000251144	14.9382	14.9131	13.1264	31.9795	38.4517	38.2344	AC113346.1	5	174820027	174826324	+	287	lincRNA	novel transcript	-
ENSG00000180376	2.09863	1.87631	1.75545	0.900372	0.817893	1.0664	CCDC66	3	56557161	56621818	+	9267	protein_coding	coiled-coil domain containing 66 [Source:HGNC Symbol;Acc:HGNC:27709]	-
ENSG00000080298	0.979102	0.799951	0.802357	0.275832	0.369165	0.293019	RFX3	9	3218297	3526004	-	11169	protein_coding	regulatory factor X3 [Source:HGNC Symbol;Acc:HGNC:9984]	RFX
ENSG00000197483	2.69447	2.20894	2.34189	5.66661	4.88106	4.2492	ZNF628	19	55476332	55484487	+	3851	protein_coding	zinc finger protein 628 [Source:HGNC Symbol;Acc:HGNC:28054]	zf-C2H2
ENSG00000129194	4.23366	4.93	4.14856	9.87105	8.45983	10.7438	SOX15	17	7588178	7590170	-	1541	protein_coding	SRY-box 15 [Source:HGNC Symbol;Acc:HGNC:11196]	HMG
ENSG00000196517	0.794892	1.02667	0.863001	2.11496	2.03332	2.46286	SLC6A9	1	43991500	44031467	-	5159	protein_coding	solute carrier family 6 member 9 [Source:HGNC Symbol;Acc:HGNC:11056]	-
ENSG00000184363	0.771138	0.777014	0.467249	2.54222	2.06548	1.88091	PKP3	11	392614	404908	+	3787	protein_coding	plakophilin 3 [Source:HGNC Symbol;Acc:HGNC:9025]	-
ENSG00000080493	1.36899	1.30666	1.46526	0.673711	0.61757	0.580222	SLC4A4	4	71062667	71572087	+	9622	protein_coding	solute carrier family 4 member 4 [Source:HGNC Symbol;Acc:HGNC:11030]	-
ENSG00000181284	2.50988	1.75907	2.06442	5.09482	5.4398	5.09391	TMEM102	17	7435443	7437679	+	2129	protein_coding	transmembrane protein 102 [Source:HGNC Symbol;Acc:HGNC:26722]	-
ENSG00000124587	1.70474	1.81955	1.58238	4.07218	3.25791	4.27319	PEX6	6	42963870	42979220	-	3499	protein_coding	peroxisomal biogenesis factor 6 [Source:HGNC Symbol;Acc:HGNC:8859]	-
ENSG00000160226	1.3425	1.03243	1.08266	2.4136	2.44021	2.48726	CFAP410	21	44328944	44339402	-	6063	protein_coding	cilia and flagella associated protein 410 [Source:HGNC Symbol;Acc:HGNC:1260]	-
ENSG00000185946	2.41587	2.27498	2.30247	1.18701	1.09491	1.19614	RNPC3	1	103525691	103555239	+	6867	protein_coding	RNA binding region (RNP1, RRM) containing 3 [Source:HGNC Symbol;Acc:HGNC:18666]	-
ENSG00000163006	1.89747	2.15998	1.94008	0.708711	0.889234	0.907875	CCDC138	2	108786757	108885477	+	5796	protein_coding	coiled-coil domain containing 138 [Source:HGNC Symbol;Acc:HGNC:26531]	-
ENSG00000139629	1.99587	2.17004	2.19866	1.1182	1.01513	0.978247	GALNT6	12	51351247	51392867	-	7347	protein_coding	polypeptide N-acetylgalactosaminyltransferase 6 [Source:HGNC Symbol;Acc:HGNC:4128]	-
ENSG00000100485	2.28368	2.39821	2.86304	0.999096	1.3896	1.1654	SOS2	14	50117120	50231558	-	6938	protein_coding	SOS Ras/Rho guanine nucleotide exchange factor 2 [Source:HGNC Symbol;Acc:HGNC:11188]	-
ENSG00000260260	37.0624	31.6	32.2117	84.4509	67.018	54.4142	SNHG19	16	2154797	2155358	-	342	lincRNA	small nucleolar RNA host gene 19 [Source:HGNC Symbol;Acc:HGNC:49574]	-
ENSG00000169228	1.89562	1.8395	2.04547	4.50677	5.22668	4.7235	RAB24	5	177301198	177303744	-	2065	protein_coding	RAB24, member RAS oncogene family [Source:HGNC Symbol;Acc:HGNC:9765]	-
ENSG00000105617	2.74002	2.81036	1.5547	7.28403	7.03873	5.82618	LENG1	19	54155161	54159882	-	1542	protein_coding	leukocyte receptor cluster member 1 [Source:HGNC Symbol;Acc:HGNC:15502]	-
ENSG00000122483	2.30535	2.44093	2.46234	0.90013	1.18407	1.17338	CCDC18	1	93179919	93278730	+	5633	protein_coding	coiled-coil domain containing 18 [Source:HGNC Symbol;Acc:HGNC:30370]	-
ENSG00000234975	10.8584	10.6482	9.0053	29.5988	24.1364	23.0518	FTH1P2	1	228687415	228687826	+	412	processed_pseudogene	ferritin heavy chain 1 pseudogene 2 [Source:HGNC Symbol;Acc:HGNC:3989]	-
ENSG00000120370	4.18289	3.99874	4.7806	2.07535	2.08921	2.24506	GORAB	1	170532129	170553446	+	3773	protein_coding	golgin, RAB6 interacting [Source:HGNC Symbol;Acc:HGNC:25676]	-
ENSG00000013725	0.229431	0.296329	0.201187	1.07725	0.81417	0.937042	CD6	11	60971680	61020377	+	5958	protein_coding	CD6 molecule [Source:HGNC Symbol;Acc:HGNC:1691]	-
ENSG00000164659	2.1209	1.92511	1.87804	0.901642	1.0685	0.956835	KIAA1324L	7	86876906	87059699	-	8115	protein_coding	KIAA1324 like [Source:HGNC Symbol;Acc:HGNC:21945]	-
ENSG00000265688	1.21317	1.5528	1.50606	3.92886	4.03169	4.36838	MAFG-DT	17	81927829	81930753	+	1895	antisense	MAFG divergent transcript [Source:HGNC Symbol;Acc:HGNC:43649]	-
ENSG00000240386	2.78472	5.84464	2.71808	14.3827	16.4751	17.7954	LCE1F	1	152776372	152776728	+	357	protein_coding	late cornified envelope 1F [Source:HGNC Symbol;Acc:HGNC:29467]	-
ENSG00000168071	0.544447	0.488065	0.452198	1.29429	1.09174	1.28635	CCDC88B	11	64340223	64357534	+	8331	protein_coding	coiled-coil domain containing 88B [Source:HGNC Symbol;Acc:HGNC:26757]	-
ENSG00000135913	1.92622	1.53765	1.78797	0.794511	0.822395	0.932521	USP37	2	218450251	218568361	-	9290	protein_coding	ubiquitin specific peptidase 37 [Source:HGNC Symbol;Acc:HGNC:20063]	-
ENSG00000250251	1.68377	1.77002	0.996405	3.0304	3.34679	3.44594	PKD1P6	16	15125242	15154564	-	6015	transcribed_unprocessed_pseudogene	polycystin 1, transient receptor potential channel interacting pseudogene 6 [Source:HGNC Symbol;Acc:HGNC:30070]	-
ENSG00000273604	1.4034	2.05717	1.85713	3.77951	4.10866	3.76158	EPOP	17	38671703	38675421	-	3719	protein_coding	elongin BC and polycomb repressive complex 2 associated protein [Source:HGNC Symbol;Acc:HGNC:34493]	-
ENSG00000259721	0.429004	0.523312	0.459791	2.40039	2.75615	2.03074	AC090877.2	15	32717270	32719007	-	1738	lincRNA	uncharacterized LOC100131315 [Source:NCBI gene;Acc:100131315]	-
ENSG00000185883	0.41478	0.571438	0.38104	2.05659	2.55008	3.42704	ATP6V0C	16	2513870	2520218	+	1498	protein_coding	ATPase H+ transporting V0 subunit c [Source:HGNC Symbol;Acc:HGNC:855]	-
ENSG00000233491	0.795528	0.734942	0.845006	0.171199	0.242606	0.248195	AC008163.1	7	81489204	81691406	-	7498	transcribed_unitary_pseudogene	uncharacterized LOC100128317 [Source:NCBI gene;Acc:100128317]	-
ENSG00000111816	0.854754	0.744079	0.854255	0.358996	0.307072	0.363782	FRK	6	115931149	116060758	-	13230	protein_coding	fyn related Src family tyrosine kinase [Source:HGNC Symbol;Acc:HGNC:3955]	-
ENSG00000279519	3.84481	3.29016	3.83729	1.71611	1.0654	1.2746	AC007382.1	2	36839922	36842539	-	2618	TEC	TEC	-
ENSG00000198794	1.10931	1.1528	0.84337	2.48933	2.50107	2.23868	SCAMP5	15	74957219	75021496	+	4873	protein_coding	secretory carrier membrane protein 5 [Source:HGNC Symbol;Acc:HGNC:30386]	-
ENSG00000170454	2.05866	2.23304	1.81751	4.7778	4.61809	4.77695	KRT75	12	52424070	52434525	-	2324	protein_coding	keratin 75 [Source:HGNC Symbol;Acc:HGNC:24431]	-
ENSG00000181722	0.448382	0.419655	0.589208	0.177211	0.209271	0.253689	ZBTB20	3	114314501	115147271	-	31872	protein_coding	zinc finger and BTB domain containing 20 [Source:HGNC Symbol;Acc:HGNC:13503]	ZBTB
ENSG00000205138	10.402	7.8551	7.40964	19.6513	16.9909	15.3965	SDHAF1	19	35995199	35996315	+	1117	protein_coding	succinate dehydrogenase complex assembly factor 1 [Source:HGNC Symbol;Acc:HGNC:33867]	-
ENSG00000203965	2.57076	2.29799	2.40167	1.08021	1.06303	1.29377	EFCAB7	1	63523372	63572693	+	5704	protein_coding	EF-hand calcium binding domain 7 [Source:HGNC Symbol;Acc:HGNC:29379]	-
ENSG00000145214	1.32519	1.23795	0.941758	3.08645	2.50105	2.41449	DGKQ	4	958887	986895	-	4970	protein_coding	diacylglycerol kinase theta [Source:HGNC Symbol;Acc:HGNC:2856]	-
ENSG00000146950	1.99503	1.63945	2.20904	0.799247	1.05118	0.877448	SHROOM2	X	9786456	9949443	+	8191	protein_coding	shroom family member 2 [Source:HGNC Symbol;Acc:HGNC:630]	-
ENSG00000260802	1.58012	1.42804	1.72751	0.539577	0.611705	0.458559	SERTM2	X	111511662	111522399	+	4758	protein_coding	serine rich and transmembrane domain containing 2 [Source:HGNC Symbol;Acc:HGNC:48576]	-
ENSG00000113494	0.848489	0.926511	0.997197	0.249719	0.397821	0.460184	PRLR	5	35048756	35230589	-	13108	protein_coding	prolactin receptor [Source:HGNC Symbol;Acc:HGNC:9446]	-
ENSG00000187534	3.3738	2.05773	2.19537	13.5045	11.1119	8.85621	PRR13P5	19	39943239	39943680	-	442	processed_pseudogene	proline rich 13 pseudogene 5 [Source:HGNC Symbol;Acc:HGNC:50618]	-
ENSG00000109458	1.12982	1.00456	1.21842	0.50108	0.389494	0.526358	GAB1	4	143336762	143474568	+	10119	protein_coding	GRB2 associated binding protein 1 [Source:HGNC Symbol;Acc:HGNC:4066]	-
ENSG00000071243	3.01494	2.70891	2.69306	1.34176	1.48855	1.3169	ING3	7	120950749	120977216	+	5214	protein_coding	inhibitor of growth family member 3 [Source:HGNC Symbol;Acc:HGNC:14587]	-
ENSG00000139971	1.34699	1.5488	1.72031	0.695701	0.67328	0.661647	ARMH4	14	57999735	58298139	-	7565	protein_coding	armadillo-like helical domain containing 4 [Source:HGNC Symbol;Acc:HGNC:19846]	-
ENSG00000102908	6.7472	6.51432	7.92455	2.6689	3.08334	3.90873	NFAT5	16	69565094	69704666	+	16401	protein_coding	nuclear factor of activated T cells 5 [Source:HGNC Symbol;Acc:HGNC:7774]	RHD
ENSG00000142694	4.82296	4.37373	2.30959	11.8189	11.9668	8.10751	EVA1B	1	36322031	36324154	-	1211	protein_coding	eva-1 homolog B [Source:HGNC Symbol;Acc:HGNC:25558]	-
ENSG00000188641	2.67496	2.37082	2.96965	0.972056	1.55606	1.32284	DPYD	1	97077743	97995000	-	7131	protein_coding	dihydropyrimidine dehydrogenase [Source:HGNC Symbol;Acc:HGNC:3012]	-
ENSG00000163734	1.03603	1.06086	0.668803	2.6321	3.16976	3.15217	CXCL3	4	74036589	74038807	-	2219	protein_coding	C-X-C motif chemokine ligand 3 [Source:HGNC Symbol;Acc:HGNC:4604]	-
ENSG00000256940	9.47102	11.202	10.9953	22.1468	22.3447	21.7129	AP001453.2	11	64245964	64248217	+	597	antisense	uncharacterized LOC105369340 [Source:NCBI gene;Acc:105369340]	-
ENSG00000125675	1.57156	1.72451	1.655	0.653309	0.710716	0.781852	GRIA3	X	123184153	123490915	+	6484	protein_coding	glutamate ionotropic receptor AMPA type subunit 3 [Source:HGNC Symbol;Acc:HGNC:4573]	-
ENSG00000210191	0	2.2606	3.21576	29.8314	33.3067	44.2872	MT-TL2	MT	12266	12336	+	71	Mt_tRNA	mitochondrially encoded tRNA leucine 2 (CUN) [Source:HGNC Symbol;Acc:HGNC:7491]	-
ENSG00000126267	127.986	122.149	81.2899	273.531	246.428	247.018	COX6B1	19	35648223	35658861	+	936	protein_coding	cytochrome c oxidase subunit 6B1 [Source:HGNC Symbol;Acc:HGNC:2280]	-
ENSG00000081041	1.53264	2.74638	1.7885	6.07596	7.47835	4.79145	CXCL2	4	74097035	74099293	-	1500	protein_coding	C-X-C motif chemokine ligand 2 [Source:HGNC Symbol;Acc:HGNC:4603]	-
ENSG00000163491	1.19962	1.13345	1.22714	0.509067	0.461947	0.602735	NEK10	3	27110085	27369460	-	9582	protein_coding	NIMA related kinase 10 [Source:HGNC Symbol;Acc:HGNC:18592]	-
ENSG00000145241	1.20474	1.31066	1.51762	0.573792	0.612478	0.603491	CENPC	4	67468748	67545606	-	8613	protein_coding	centromere protein C [Source:HGNC Symbol;Acc:HGNC:1854]	-
ENSG00000082512	1.31541	1.1445	1.15779	0.448183	0.497341	0.604584	TRAF5	1	211326615	211374946	+	9022	protein_coding	TNF receptor associated factor 5 [Source:HGNC Symbol;Acc:HGNC:12035]	-
ENSG00000233937	0.525288	0.533071	0.396387	1.56969	1.55616	1.97629	CTC-338M12.4	5	181246523	181272167	+	3312	processed_transcript	uncharacterized LOC101928649 [Source:NCBI gene;Acc:101928649]	-
ENSG00000246859	1.4414	1.72431	1.79922	0.659216	0.71942	0.613644	STARD4-AS1	5	111512226	111739726	+	5647	antisense	STARD4 antisense RNA 1 [Source:HGNC Symbol;Acc:HGNC:44117]	-
ENSG00000030419	0.913736	0.92665	1.06791	0.35657	0.510248	0.403692	IKZF2	2	212999691	213152427	-	12240	protein_coding	IKAROS family zinc finger 2 [Source:HGNC Symbol;Acc:HGNC:13177]	zf-C2H2
ENSG00000168309	1.00423	0.914975	0.943999	1.89376	2.34747	2.12256	FAM107A	3	58564117	58627610	-	5321	protein_coding	family with sequence similarity 107 member A [Source:HGNC Symbol;Acc:HGNC:30827]	-
ENSG00000170961	3.21792	2.60482	2.99703	1.53181	1.04194	1.31712	HAS2	8	121612116	121641390	-	4190	protein_coding	hyaluronan synthase 2 [Source:HGNC Symbol;Acc:HGNC:4819]	-
ENSG00000196544	1.39952	1.45439	1.35218	3.16551	3.57925	3.5886	BORCS6	17	8188333	8190907	-	2575	protein_coding	BLOC-1 related complex subunit 6 [Source:HGNC Symbol;Acc:HGNC:25939]	-
ENSG00000174501	1.20297	1.24798	1.30483	0.426687	0.452608	0.673596	ANKRD36C	2	95836919	95991831	-	8574	protein_coding	ankyrin repeat domain 36C [Source:HGNC Symbol;Acc:HGNC:32946]	-
ENSG00000181885	1.94481	1.65312	1.7637	4.35268	4.42842	3.63088	CLDN7	17	7259903	7263983	-	2492	protein_coding	claudin 7 [Source:HGNC Symbol;Acc:HGNC:2049]	-
ENSG00000121769	16.1694	13.6099	13.9083	8.38253	6.73726	5.44142	FABP3	1	31365625	31376850	-	1026	protein_coding	fatty acid binding protein 3 [Source:HGNC Symbol;Acc:HGNC:3557]	-
ENSG00000167799	4.0861	4.71534	3.71502	9.39896	8.71504	8.17911	NUDT8	11	67627938	67629930	-	1475	protein_coding	nudix hydrolase 8 [Source:HGNC Symbol;Acc:HGNC:8055]	-
ENSG00000157873	1.05905	1.18719	1.11975	2.44594	2.028	2.31136	TNFRSF14	1	2555639	2565382	+	6219	protein_coding	TNF receptor superfamily member 14 [Source:HGNC Symbol;Acc:HGNC:11912]	-
ENSG00000140807	0.31379	0.270191	0.357056	0.0920842	0.0869947	0.0920678	NKD1	16	50548330	50649249	+	17425	protein_coding	naked cuticle homolog 1 [Source:HGNC Symbol;Acc:HGNC:17045]	-
ENSG00000186472	0.521564	0.559031	0.608904	0.291829	0.281001	0.224444	PCLO	7	82754013	83162930	-	22873	protein_coding	piccolo presynaptic cytomatrix protein [Source:HGNC Symbol;Acc:HGNC:13406]	-
ENSG00000127589	9.21064	9.49105	12.3453	5.73199	5.19415	4.48341	TUBBP1	8	30351873	30353518	+	1646	transcribed_processed_pseudogene	tubulin beta pseudogene 1 [Source:HGNC Symbol;Acc:HGNC:12414]	-
ENSG00000141469	0.735366	0.461857	0.691442	0.0804294	0.185739	0.12509	SLC14A1	18	45687025	45752520	+	7182	protein_coding	solute carrier family 14 member 1 (Kidd blood group) [Source:HGNC Symbol;Acc:HGNC:10918]	-
ENSG00000272325	0.232101	0.248465	0.184407	0.667422	0.593804	0.719132	NUDT3	6	34279679	34392674	-	9905	protein_coding	nudix hydrolase 3 [Source:HGNC Symbol;Acc:HGNC:8050]	-
ENSG00000167280	1.34877	1.23937	0.822954	2.82807	2.54407	2.12068	ENGASE	17	79074939	79088599	+	6173	protein_coding	endo-beta-N-acetylglucosaminidase [Source:HGNC Symbol;Acc:HGNC:24622]	-
ENSG00000102466	0.745121	0.832124	0.742588	0.368517	0.308487	0.359124	FGF14	13	101710804	102402457	-	13759	protein_coding	fibroblast growth factor 14 [Source:HGNC Symbol;Acc:HGNC:3671]	-
ENSG00000229056	4.91041	4.46118	4.58201	1.87715	1.69794	1.63722	AC020571.1	2	196260024	196264204	+	1607	antisense	uncharacterized LOC101927482 [Source:NCBI gene;Acc:101927482]	-
ENSG00000165813	1.20776	1.14692	1.59136	0.534677	0.660031	0.506071	CCDC186	10	114120862	114174232	-	9003	protein_coding	coiled-coil domain containing 186 [Source:HGNC Symbol;Acc:HGNC:24349]	-
ENSG00000112796	1.22403	1.22962	1.29848	0.255888	0.469269	0.300991	ENPP5	6	46159187	46170971	-	4264	protein_coding	ectonucleotide pyrophosphatase/phosphodiesterase 5 (putative) [Source:HGNC Symbol;Acc:HGNC:13717]	-
ENSG00000173641	0.174802	0.21893	0.204378	1.01773	0.75988	1.14885	HSPB7	1	16014028	16019594	-	3910	protein_coding	heat shock protein family B (small) member 7 [Source:HGNC Symbol;Acc:HGNC:5249]	-
ENSG00000280789	3.3951	4.33791	2.75002	6.75012	8.55022	8.03083	PAGR1	16	29815952	29820117	+	1702	protein_coding	PAXIP1 associated glutamate rich protein 1 [Source:HGNC Symbol;Acc:HGNC:28707]	-
ENSG00000221869	4.30773	5.45326	3.30213	8.25122	10.1894	8.22028	CEBPD	8	47736909	47739086	-	2178	protein_coding	CCAAT enhancer binding protein delta [Source:HGNC Symbol;Acc:HGNC:1835]	C/EBP
ENSG00000213923	11.062	9.54211	7.22864	19.0719	18.2799	18.637	CSNK1E	22	38290691	38318084	-	6246	protein_coding	casein kinase 1 epsilon [Source:HGNC Symbol;Acc:HGNC:2453]	-
ENSG00000081692	0.763176	0.570346	0.542357	1.88904	1.79868	1.48717	JMJD4	1	227730425	227735411	-	4315	protein_coding	jumonji domain containing 4 [Source:HGNC Symbol;Acc:HGNC:25724]	-
ENSG00000145348	0.995308	0.746278	1.2996	0.398543	0.387429	0.433121	TBCK	4	106041599	106321495	-	11112	protein_coding	TBC1 domain containing kinase [Source:HGNC Symbol;Acc:HGNC:28261]	-
ENSG00000104043	0.497713	0.556634	0.625402	0.22456	0.15632	0.14771	ATP8B4	15	49858238	50182817	-	10861	protein_coding	ATPase phospholipid transporting 8B4 (putative) [Source:HGNC Symbol;Acc:HGNC:13536]	-
ENSG00000070404	0.729321	1.09898	0.856103	2.4903	2.17473	2.72001	FSTL3	19	676365	683399	+	3067	protein_coding	follistatin like 3 [Source:HGNC Symbol;Acc:HGNC:3973]	-
ENSG00000162959	0.714185	0.584206	0.360849	1.70908	1.34745	1.63501	MEMO1	2	31865060	32011230	-	5220	protein_coding	mediator of cell motility 1 [Source:HGNC Symbol;Acc:HGNC:14014]	-
ENSG00000278922	0.406105	0.427386	0.37307	2.33053	3.03837	1.77088	AC002310.6	16	30526918	30528294	+	1377	TEC	novel transcript	-
ENSG00000184508	0.593675	0.981481	1.04713	2.07278	2.35218	1.90073	HDDC3	15	90929964	90935196	-	5233	protein_coding	HD domain containing 3 [Source:HGNC Symbol;Acc:HGNC:30522]	-
ENSG00000225663	15.7753	13.5116	9.60521	30.3688	30.9849	27.2461	MCRIP1	17	81822361	81833302	-	3726	protein_coding	MAPK regulated corepressor interacting protein 1 [Source:HGNC Symbol;Acc:HGNC:28007]	-
ENSG00000258441	2.44622	2.19059	2.56684	1.37013	1.10342	1.12286	LINC00641	14	21200079	21206900	-	5715	processed_transcript	long intergenic non-protein coding RNA 641 [Source:HGNC Symbol;Acc:HGNC:27511]	-
ENSG00000106992	2.00357	2.02609	2.09742	4.30772	4.4334	3.99416	AK1	9	127866480	127877743	-	2667	protein_coding	adenylate kinase 1 [Source:HGNC Symbol;Acc:HGNC:361]	-
ENSG00000123810	2.83286	4.06542	3.1229	8.5837	7.326	7.31435	B9D2	19	41354421	41364173	-	1316	protein_coding	B9 domain containing 2 [Source:HGNC Symbol;Acc:HGNC:28636]	-
ENSG00000260442	4.47621	4.49665	6.26604	11.7797	15.0808	13.4286	ATP2A1-AS1	16	28878957	28879920	-	583	antisense	ATP2A1 antisense RNA 1 [Source:HGNC Symbol;Acc:HGNC:51370]	-
ENSG00000151117	0.86399	0.769162	0.591918	1.67907	2.35796	1.81488	TMEM86A	11	18693122	18704785	+	4243	protein_coding	transmembrane protein 86A [Source:HGNC Symbol;Acc:HGNC:26890]	-
ENSG00000275074	2.68917	2.40693	2.53543	4.78812	6.56077	6.02976	NUDT18	8	22106872	22109419	-	1756	protein_coding	nudix hydrolase 18 [Source:HGNC Symbol;Acc:HGNC:26194]	-
ENSG00000198746	2.65291	2.95758	2.79627	5.91346	5.28685	5.65284	GPATCH3	1	26890488	26900466	-	2225	protein_coding	G-patch domain containing 3 [Source:HGNC Symbol;Acc:HGNC:25720]	-
ENSG00000008277	0.993208	0.960464	1.10426	0.468256	0.536816	0.499735	ADAM22	7	87934143	88202889	+	12199	protein_coding	ADAM metallopeptidase domain 22 [Source:HGNC Symbol;Acc:HGNC:201]	-
ENSG00000042980	1.26248	1.24155	1.30628	0.734418	0.525234	0.514687	ADAM28	8	24294040	24359018	+	9351	protein_coding	ADAM metallopeptidase domain 28 [Source:HGNC Symbol;Acc:HGNC:206]	-
ENSG00000174332	1.81632	2.2514	1.77859	3.79364	4.2657	3.93726	GLIS1	1	53506237	53738106	-	3113	protein_coding	GLIS family zinc finger 1 [Source:HGNC Symbol;Acc:HGNC:29525]	zf-C2H2
ENSG00000182771	1.47813	1.33594	1.46383	0.606416	0.634282	0.552174	GRID1	10	85599555	86366493	-	5927	protein_coding	glutamate ionotropic receptor delta type subunit 1 [Source:HGNC Symbol;Acc:HGNC:4575]	-
ENSG00000234287	16.0818	19.9317	13.4305	32.9723	42.5636	41.5226	AC099560.2	3	40761545	40761799	+	255	processed_pseudogene	ribosomal protein S27 (RPS27) pseudogene	-
ENSG00000186908	1.60278	1.64759	1.28429	0.656414	0.751051	0.809433	ZDHHC17	12	76763588	76853696	+	8800	protein_coding	zinc finger DHHC-type containing 17 [Source:HGNC Symbol;Acc:HGNC:18412]	-
ENSG00000237149	1.93009	1.69388	1.5685	3.91077	3.71274	3.16256	ZNF503-AS2	10	75401519	75408982	+	3348	antisense	ZNF503 antisense RNA 2 [Source:HGNC Symbol;Acc:HGNC:23525]	-
ENSG00000180574	2.51306	2.95878	3.65141	1.40391	0.725722	0.926947	EIF2S3B	12	10505602	10523135	+	2423	protein_coding	eukaryotic translation initiation factor 2 subunit gamma B [Source:HGNC Symbol;Acc:HGNC:43863]	-
ENSG00000161381	1.03144	1.14764	1.27363	0.608826	0.359485	0.511876	PLXDC1	17	39063303	39154394	-	9277	protein_coding	plexin domain containing 1 [Source:HGNC Symbol;Acc:HGNC:20945]	-
ENSG00000128311	3.01528	3.0935	3.27096	6.8921	6.29205	5.73135	TST	22	37010859	37020183	-	1937	protein_coding	thiosulfate sulfurtransferase [Source:HGNC Symbol;Acc:HGNC:12388]	-
ENSG00000210164	29.2396	20.4562	10.9123	59.4634	93.628	81.1577	MT-TG	MT	9991	10058	+	68	Mt_tRNA	mitochondrially encoded tRNA glycine [Source:HGNC Symbol;Acc:HGNC:7486]	-
ENSG00000227008	10.1565	9.77421	6.99776	2.31428	1.60334	1.85109	AL009174.1	X	133670971	133671386	+	416	processed_pseudogene	ribosomal protein S24 (RPS24) pseudogene	-
ENSG00000104983	2.40085	3.1009	2.22761	5.65442	5.01389	4.98393	CCDC61	19	45995461	46021318	+	2588	protein_coding	coiled-coil domain containing 61 [Source:HGNC Symbol;Acc:HGNC:33629]	-
ENSG00000113966	2.54024	2.44462	2.54575	0.968213	1.44496	1.08028	ARL6	3	97764521	97801242	+	4574	protein_coding	ADP ribosylation factor like GTPase 6 [Source:HGNC Symbol;Acc:HGNC:13210]	-
ENSG00000176531	0.723283	0.940056	0.764741	2.10042	1.90443	1.74769	PHLDB3	19	43474954	43504935	-	4553	protein_coding	pleckstrin homology like domain family B member 3 [Source:HGNC Symbol;Acc:HGNC:30499]	-
ENSG00000219507	12.8136	10.0965	9.55031	31.2173	20.7623	21.0991	FTH1P8	X	148052233	148052746	+	514	processed_pseudogene	ferritin heavy chain 1 pseudogene 8 [Source:HGNC Symbol;Acc:HGNC:3995]	-
ENSG00000280208	2.72837	3.00708	2.33933	5.63665	5.85763	6.12407	GGT4P	13	18253526	18270822	-	1708	unprocessed_pseudogene	gamma-glutamyltransferase 4 pseudogene [Source:HGNC Symbol;Acc:HGNC:33207]	-
ENSG00000067798	0.304464	0.29846	0.258182	0.0532235	0.063995	0.0822398	NAV3	12	77324641	78213008	+	13265	protein_coding	neuron navigator 3 [Source:HGNC Symbol;Acc:HGNC:15998]	-
ENSG00000007255	5.32768	5.27555	4.8943	12.4513	11.8931	9.42279	TRAPPC6A	19	45162928	45178237	-	933	protein_coding	trafficking protein particle complex 6A [Source:HGNC Symbol;Acc:HGNC:23069]	-
ENSG00000138050	3.31555	3.2887	3.94168	2.01463	1.72881	1.5107	THUMPD2	2	39736060	39779267	-	3823	protein_coding	THUMP domain containing 2 [Source:HGNC Symbol;Acc:HGNC:14890]	-
ENSG00000196911	1.37689	1.01219	1.0699	0.449734	0.663871	0.483378	KPNA5	6	116681187	116741866	+	11417	protein_coding	karyopherin subunit alpha 5 [Source:HGNC Symbol;Acc:HGNC:6398]	-
ENSG00000241399	1.44852	1.20787	1.44275	0.283506	0.431515	0.551164	CD302	2	159768630	159798255	-	4075	protein_coding	CD302 molecule [Source:HGNC Symbol;Acc:HGNC:30843]	-
ENSG00000215386	1.23141	1.02732	1.11113	0.457923	0.560795	0.638717	MIR99AHG	21	15928296	16645065	+	11353	lincRNA	mir-99a-let-7c cluster host gene [Source:HGNC Symbol;Acc:HGNC:1274]	-
ENSG00000196247	1.67438	1.60607	1.4266	0.761732	0.81276	0.716797	ZNF107	7	64666083	64711582	+	7162	protein_coding	zinc finger protein 107 [Source:HGNC Symbol;Acc:HGNC:12887]	zf-C2H2
ENSG00000271254	2.62558	2.55668	2.79085	1.13598	1.43539	1.39132	AC240274.1	KI270711.1	4612	29626	-	4520	protein_coding	neuroblastoma breakpoint family member 1 [Source:NCBI gene;Acc:102724250]	-
ENSG00000133739	2.28172	2.00694	2.54689	1.16581	1.07743	1.08958	LRRCC1	8	85107147	85146076	+	5065	protein_coding	leucine rich repeat and coiled-coil centrosomal protein 1 [Source:HGNC Symbol;Acc:HGNC:29373]	-
ENSG00000243742	1.47825	1.38235	1.15357	2.59423	3.24195	2.64302	RPLP0P2	11	61615036	61639449	+	3909	transcribed_processed_pseudogene	ribosomal protein lateral stalk subunit P0 pseudogene 2 [Source:HGNC Symbol;Acc:HGNC:17960]	-
ENSG00000132952	2.27926	1.82686	2.28319	0.864118	1.05298	1.07682	USPL1	13	30617693	30660770	+	5125	protein_coding	ubiquitin specific peptidase like 1 [Source:HGNC Symbol;Acc:HGNC:20294]	-
ENSG00000138080	0.251174	0.216275	0.173056	0.891877	0.995779	0.826865	EMILIN1	2	27078567	27086408	+	3958	protein_coding	elastin microfibril interfacer 1 [Source:HGNC Symbol;Acc:HGNC:19880]	-
ENSG00000275183	1.19987	1.73124	0.834151	3.11534	3.95585	3.85161	LENG9	19	54461796	54463711	-	1916	protein_coding	leukocyte receptor cluster member 9 [Source:HGNC Symbol;Acc:HGNC:16306]	-
ENSG00000105866	1.71432	1.85374	2.28905	0.998672	0.962928	0.926437	SP4	7	21428034	21514822	+	6234	protein_coding	Sp4 transcription factor [Source:HGNC Symbol;Acc:HGNC:11209]	zf-C2H2
ENSG00000138658	1.18767	1.07554	1.16003	0.458297	0.592831	0.571006	ZGRF1	4	112539333	112636995	-	9103	protein_coding	zinc finger GRF-type containing 1 [Source:HGNC Symbol;Acc:HGNC:25654]	-
ENSG00000260750	0.320751	0.15782	0.0420942	1.65663	1.34149	2.03493	AC092720.1	16	87492555	87515635	+	1356	lincRNA	uncharacterized LOC101928737 [Source:NCBI gene;Acc:101928737]	-
ENSG00000152926	0.877583	1.02588	1.07315	0.450257	0.323282	0.552217	ZNF117	7	64971776	65006684	-	10691	protein_coding	zinc finger protein 117 [Source:HGNC Symbol;Acc:HGNC:12897]	zf-C2H2
ENSG00000105737	0.210666	0.138714	0.113841	0.652835	0.64094	0.755106	GRIK5	19	41998321	42069498	-	5014	protein_coding	glutamate ionotropic receptor kainate type subunit 5 [Source:HGNC Symbol;Acc:HGNC:4583]	-
ENSG00000280347	1.72352	2.26908	1.74394	0.503141	0.828784	0.980304	AC000123.3	7	127359785	127364759	-	4975	TEC	TEC	-
ENSG00000183458	0.645903	1.01832	0.601719	1.92642	1.57137	1.58784	AC138932.1	16	14911551	14935708	+	6830	transcribed_unprocessed_pseudogene	polycystic kidney disease 1 (autosomal dominant) (PKD1) pseudogene	-
ENSG00000108515	0.622499	0.660659	0.545263	1.58513	1.58228	1.46523	ENO3	17	4948092	4957131	+	4292	protein_coding	enolase 3 [Source:HGNC Symbol;Acc:HGNC:3354]	-
ENSG00000196843	1.11545	1.09553	1.36095	3.29465	3.12956	1.99804	ARID5A	2	96536743	96552638	+	3565	protein_coding	AT-rich interaction domain 5A [Source:HGNC Symbol;Acc:HGNC:17361]	ARID
ENSG00000251322	0.408393	0.322943	0.459394	0.852325	0.935353	1.29978	SHANK3	22	50674415	50733298	+	7455	protein_coding	SH3 and multiple ankyrin repeat domains 3 [Source:HGNC Symbol;Acc:HGNC:14294]	-
ENSG00000170906	10.0419	10.7867	6.06544	24.558	21.8532	22.0127	NDUFA3	19	54102728	54109257	+	2475	protein_coding	NADH:ubiquinone oxidoreductase subunit A3 [Source:HGNC Symbol;Acc:HGNC:7686]	-
ENSG00000149054	1.89558	1.76203	1.8898	0.979039	0.882885	0.889877	ZNF215	11	6926404	7001004	+	5769	protein_coding	zinc finger protein 215 [Source:HGNC Symbol;Acc:HGNC:13007]	zf-C2H2
ENSG00000179588	1.03726	0.945679	0.457759	1.93283	2.18327	1.75394	ZFPM1	16	88453317	88537016	+	6110	protein_coding	zinc finger protein, FOG family member 1 [Source:HGNC Symbol;Acc:HGNC:19762]	zf-C2H2
ENSG00000136149	1.52289	1.7484	1.67882	8.49477	5.44925	5.45246	RPL13AP25	13	54440704	54441315	-	612	processed_pseudogene	ribosomal protein L13a pseudogene 25 [Source:HGNC Symbol;Acc:HGNC:36981]	-
ENSG00000102886	1.7086	2.17851	2.05258	4.68388	4.10435	4.61517	GDPD3	16	30104810	30113856	-	1891	protein_coding	glycerophosphodiester phosphodiesterase domain containing 3 [Source:HGNC Symbol;Acc:HGNC:28638]	-
ENSG00000133134	4.54382	5.18631	4.1742	9.87846	8.61063	9.49472	BEX2	X	103309346	103311046	-	1176	protein_coding	brain expressed X-linked 2 [Source:HGNC Symbol;Acc:HGNC:30933]	-
ENSG00000243678	0.519358	0.508177	0.260242	1.65822	1.42834	1.65792	NME2	17	51165435	51171747	+	2632	protein_coding	NME/NM23 nucleoside diphosphate kinase 2 [Source:HGNC Symbol;Acc:HGNC:7850]	-
ENSG00000173588	1.35484	1.17432	1.45893	0.546827	0.665456	0.611596	CEP83	12	94306449	94459988	-	6925	protein_coding	centrosomal protein 83 [Source:HGNC Symbol;Acc:HGNC:17966]	-
ENSG00000177853	0.878583	0.805633	0.880488	0.447882	0.356318	0.394773	ZNF518A	10	96129715	96205288	+	10891	protein_coding	zinc finger protein 518A [Source:HGNC Symbol;Acc:HGNC:29009]	-
ENSG00000144395	1.22561	1.0498	1.10234	0.629697	0.432081	0.563312	CCDC150	2	196639554	196763490	+	9683	protein_coding	coiled-coil domain containing 150 [Source:HGNC Symbol;Acc:HGNC:26834]	-
ENSG00000167302	0.952496	0.853858	0.743163	1.85998	1.93544	1.75184	TEPSIN	17	81228277	81239091	-	4762	protein_coding	TEPSIN, adaptor related protein complex 4 accessory protein [Source:HGNC Symbol;Acc:HGNC:26458]	-
ENSG00000076864	0.151151	0.195225	0.277712	0.925658	0.716455	0.624429	RAP1GAP	1	21596215	21669363	-	5755	protein_coding	RAP1 GTPase activating protein [Source:HGNC Symbol;Acc:HGNC:9858]	-
ENSG00000237991	0.33586	1.30137	1.5427	5.37747	9.99663	6.59056	RPL35P1	1	236981339	236981708	+	370	processed_pseudogene	ribosomal protein L35 pseudogene 1 [Source:HGNC Symbol;Acc:HGNC:36695]	-
ENSG00000230409	2.19458	4.19268	2.14207	8.14681	6.89342	8.92448	TCEA1P2	3	37275693	37276598	+	906	processed_pseudogene	transcription elongation factor A1 pseudogene 2 [Source:HGNC Symbol;Acc:HGNC:29891]	-
ENSG00000132821	0.253738	0.355034	0.291372	1.60539	1.76427	1.1465	VSTM2L	20	37903104	37945350	+	1959	protein_coding	V-set and transmembrane domain containing 2 like [Source:HGNC Symbol;Acc:HGNC:16096]	-
ENSG00000183354	1.74728	1.52474	2.05142	0.760804	0.741693	1.12482	KIAA2026	9	5881596	6007901	-	7930	protein_coding	KIAA2026 [Source:HGNC Symbol;Acc:HGNC:23378]	-
ENSG00000158987	0.927124	0.764642	1.07233	0.467308	0.45238	0.357628	RAPGEF6	5	131423921	131635236	-	11125	protein_coding	Rap guanine nucleotide exchange factor 6 [Source:HGNC Symbol;Acc:HGNC:20655]	-
ENSG00000164342	1.11812	0.915022	1.28183	0.314995	0.423834	0.543986	TLR3	4	186069152	186088069	+	6724	protein_coding	toll like receptor 3 [Source:HGNC Symbol;Acc:HGNC:11849]	-
ENSG00000205078	3.54624	2.10735	1.56006	8.15182	4.92296	7.06709	SYCE1L	16	77199397	77213215	+	1244	protein_coding	synaptonemal complex central element protein 1 like [Source:HGNC Symbol;Acc:HGNC:37236]	-
ENSG00000130810	1.10653	0.932072	1.3038	2.6339	2.86392	2.60859	PPAN	19	10106289	10111634	+	2583	protein_coding	peter pan homolog (Drosophila) [Source:HGNC Symbol;Acc:HGNC:9227]	-
ENSG00000011258	1.46685	1.50822	1.49021	0.632825	0.673632	0.891143	MBTD1	17	51177425	51260163	-	7201	protein_coding	mbt domain containing 1 [Source:HGNC Symbol;Acc:HGNC:19866]	-
ENSG00000117477	1.92943	1.48576	1.94541	0.729165	0.688864	0.777637	CCDC181	1	169394870	169460669	-	3961	protein_coding	coiled-coil domain containing 181 [Source:HGNC Symbol;Acc:HGNC:28051]	-
ENSG00000196757	2.84555	2.65973	2.75166	1.27631	1.31538	1.37275	ZNF700	19	11925068	11950773	+	3319	protein_coding	zinc finger protein 700 [Source:HGNC Symbol;Acc:HGNC:25292]	zf-C2H2
ENSG00000136160	0.254875	0.20992	0.356303	0.904304	0.724552	0.961367	EDNRB	13	77895481	77975529	-	5607	protein_coding	endothelin receptor type B [Source:HGNC Symbol;Acc:HGNC:3180]	-
ENSG00000130711	0.602269	0.540195	0.391905	1.47755	1.95914	1.71054	PRDM12	9	130664594	130682981	+	2476	protein_coding	PR/SET domain 12 [Source:HGNC Symbol;Acc:HGNC:13997]	zf-C2H2
ENSG00000179922	1.29823	1.37782	1.22036	2.65089	3.47666	3.58586	ZNF784	19	55620742	55624601	-	2058	protein_coding	zinc finger protein 784 [Source:HGNC Symbol;Acc:HGNC:33111]	zf-C2H2
ENSG00000177045	1.88709	1.57975	1.13967	2.65322	3.41031	3.82573	SIX5	19	45764785	45769226	-	3556	protein_coding	SIX homeobox 5 [Source:HGNC Symbol;Acc:HGNC:10891]	Homeobox
ENSG00000158825	3.54867	3.33339	2.8451	9.46411	6.35947	7.66323	CDA	1	20588948	20618908	+	963	protein_coding	cytidine deaminase [Source:HGNC Symbol;Acc:HGNC:1712]	-
ENSG00000241360	3.77938	3.78854	1.71006	11.4789	11.0371	9.72909	PDXP	22	37658727	37666934	+	2203	protein_coding	pyridoxal phosphatase [Source:HGNC Symbol;Acc:HGNC:30259]	-
ENSG00000153443	1.30483	1.21223	0.835929	2.85532	2.27864	2.37606	UBALD1	16	4608883	4615027	-	3619	protein_coding	UBA like domain containing 1 [Source:HGNC Symbol;Acc:HGNC:29576]	-
ENSG00000174353	0.494481	0.866233	0.563905	1.56758	1.74718	1.88428	STAG3L3	7	72969696	73005922	-	3644	transcribed_unprocessed_pseudogene	stromal antigen 3-like 3 (pseudogene) [Source:HGNC Symbol;Acc:HGNC:33845]	-
ENSG00000113231	0.688987	0.839804	0.813781	0.305016	0.261961	0.286479	PDE8B	5	77210449	77429807	+	6944	protein_coding	phosphodiesterase 8B [Source:HGNC Symbol;Acc:HGNC:8794]	-
ENSG00000159761	0.659892	1.01679	0.701931	2.47546	2.88094	2.2598	C16orf86	16	67666816	67668758	+	1789	protein_coding	chromosome 16 open reading frame 86 [Source:HGNC Symbol;Acc:HGNC:33755]	-
ENSG00000174373	0.64496	0.540338	0.768643	0.310605	0.306196	0.283545	RALGAPA1	14	35538352	35809304	-	14258	protein_coding	Ral GTPase activating protein catalytic alpha subunit 1 [Source:HGNC Symbol;Acc:HGNC:17770]	-
ENSG00000136542	0.64704	0.549291	0.82882	0.272998	0.142295	0.178829	GALNT5	2	157257598	157314211	+	6818	protein_coding	polypeptide N-acetylgalactosaminyltransferase 5 [Source:HGNC Symbol;Acc:HGNC:4127]	-
ENSG00000139946	1.67261	1.49987	1.27288	0.695193	0.724378	0.684847	PELI2	14	56117814	56301526	+	6278	protein_coding	pellino E3 ubiquitin protein ligase family member 2 [Source:HGNC Symbol;Acc:HGNC:8828]	-
ENSG00000165379	0.809564	0.836497	0.966823	0.271783	0.335766	0.334443	LRFN5	14	41607570	41904549	+	6140	protein_coding	leucine rich repeat and fibronectin type III domain containing 5 [Source:HGNC Symbol;Acc:HGNC:20360]	-
ENSG00000164120	0.741698	0.754761	0.991075	0.336643	0.241269	0.150882	HPGD	4	174490177	174523154	-	5529	protein_coding	15-hydroxyprostaglandin dehydrogenase [Source:HGNC Symbol;Acc:HGNC:5154]	-
ENSG00000256802	1.24904	0.938613	0.980537	2.69774	2.45998	2.39235	AC022613.1	15	29674990	29680957	+	2736	antisense	uncharacterized LOC100130111 [Source:NCBI gene;Acc:100130111]	-
ENSG00000284610	0.929736	1.17528	1.38111	2.779	2.47097	2.5742	AC107918.4	8	12006188	12015193	-	3141	transcribed_unprocessed_pseudogene	RNA binding protein, fox-1 homolog (C. elegans) 1 (RBFOX1) pseudogene	-
ENSG00000163545	1.5529	1.24385	1.34364	3.02168	2.57273	2.8533	NUAK2	1	205302059	205321791	-	3441	protein_coding	NUAK family kinase 2 [Source:HGNC Symbol;Acc:HGNC:29558]	-
ENSG00000206432	0.175223	0.336958	0.155604	0.760201	0.644086	0.524807	TMEM200C	18	5882072	5895955	-	10638	protein_coding	transmembrane protein 200C [Source:HGNC Symbol;Acc:HGNC:37208]	-
ENSG00000102032	1.17804	1.09239	1.05446	2.9954	2.71193	2.77649	RENBP	X	153935263	153944691	-	2057	protein_coding	renin binding protein [Source:HGNC Symbol;Acc:HGNC:9959]	-
ENSG00000251333	7.07856	5.49306	8.02809	2.61786	2.38789	1.62459	RTN3P1	4	145375543	145376253	+	711	processed_pseudogene	reticulon 3 pseudogene 1 [Source:HGNC Symbol;Acc:HGNC:19212]	-
ENSG00000128274	1.69606	1.66454	1.20626	3.1837	3.22131	2.82527	A4GALT	22	42692112	42721298	-	3407	protein_coding	alpha 1,4-galactosyltransferase (P blood group) [Source:HGNC Symbol;Acc:HGNC:18149]	-
ENSG00000083544	0.946041	1.04931	1.04585	0.480335	0.485082	0.422288	TDRD3	13	60396457	60573878	+	7750	protein_coding	tudor domain containing 3 [Source:HGNC Symbol;Acc:HGNC:20612]	-
ENSG00000104081	0.752864	1.03132	0.744017	1.69677	1.70318	1.88496	BMF	15	40087890	40108892	-	5447	protein_coding	Bcl2 modifying factor [Source:HGNC Symbol;Acc:HGNC:24132]	-
ENSG00000182484	0.53819	0.648777	0.556212	1.45933	1.24737	1.51465	WASH6P	X	156020826	156025710	+	4618	transcribed_unprocessed_pseudogene	WAS protein family homolog 6, pseudogene [Source:HGNC Symbol;Acc:HGNC:31685]	-
ENSG00000145087	0.840786	0.767402	0.85478	0.347403	0.355552	0.46891	STXBP5L	3	120908072	121424761	+	11085	protein_coding	syntaxin binding protein 5 like [Source:HGNC Symbol;Acc:HGNC:30757]	-
ENSG00000147138	0.59701	0.417067	0.341485	0.0581786	0.087941	0.0814356	GPR174	X	79144663	79175315	+	5516	protein_coding	G protein-coupled receptor 174 [Source:HGNC Symbol;Acc:HGNC:30245]	-
ENSG00000220472	2.97903	2.78498	2.03298	7.82501	6.97721	6.59293	AL139095.2	6	7338839	7339568	-	730	processed_pseudogene	ribosomal protein S3 (RPS3) pseudogene	-
ENSG00000232679	2.76397	2.47513	1.32035	7.08065	6.25774	9.24888	LINC01705	1	222041705	222064763	-	562	lincRNA	long intergenic non-protein coding RNA 1705 [Source:HGNC Symbol;Acc:HGNC:52493]	-
ENSG00000162551	0.764536	0.693893	0.550486	1.96369	1.59301	1.81395	ALPL	1	21509372	21578412	+	3007	protein_coding	alkaline phosphatase, liver/bone/kidney [Source:HGNC Symbol;Acc:HGNC:438]	-
ENSG00000171044	0.584482	0.811398	0.67939	1.73733	1.4085	1.466	XKR6	8	10896045	11201366	-	5209	protein_coding	XK related 6 [Source:HGNC Symbol;Acc:HGNC:27806]	-
ENSG00000157021	8.58707	7.69452	8.46576	4.18269	3.06583	3.67723	FAM92A1P1	15	41163162	41164374	+	890	unprocessed_pseudogene	family with sequence similarity 92 member A1 pseudogene 1 [Source:HGNC Symbol;Acc:HGNC:32278]	-
ENSG00000134532	0.779278	0.911744	0.792395	0.485441	0.307676	0.331761	SOX5	12	23529500	24562544	-	10445	protein_coding	SRY-box 5 [Source:HGNC Symbol;Acc:HGNC:11201]	HMG
ENSG00000104833	0.806703	0.802668	0.526991	1.64808	1.8544	1.85145	TUBB4A	19	6494319	6502848	-	3466	protein_coding	tubulin beta 4A class IVa [Source:HGNC Symbol;Acc:HGNC:20774]	-
ENSG00000174125	1.28789	1.13254	1.44745	0.410429	0.574932	0.509408	TLR1	4	38790677	38856817	-	4535	protein_coding	toll like receptor 1 [Source:HGNC Symbol;Acc:HGNC:11847]	-
ENSG00000081386	1.5426	1.09333	1.581	0.585351	0.604202	0.693626	ZNF510	9	96755865	96778129	-	5921	protein_coding	zinc finger protein 510 [Source:HGNC Symbol;Acc:HGNC:29161]	zf-C2H2
ENSG00000105327	1.34819	1.32911	0.89748	3.14858	2.97456	2.0785	BBC3	19	47220822	47232766	-	3180	protein_coding	BCL2 binding component 3 [Source:HGNC Symbol;Acc:HGNC:17868]	-
ENSG00000229512	2.21907	3.82149	2.26507	10.4424	12.2714	12.987	AC068580.1	11	1763009	1763749	-	252	sense_intronic	novel transcript	-
ENSG00000239857	0.85273	0.91285	0.613988	1.70217	1.61934	1.67807	GET4	7	876552	896436	+	5392	protein_coding	golgi to ER traffic protein 4 [Source:HGNC Symbol;Acc:HGNC:21690]	-
ENSG00000168477	0.26558	0.168147	0.114812	0.423608	0.567896	0.4316	TNXB	6	32041153	32115334	-	15909	protein_coding	tenascin XB [Source:HGNC Symbol;Acc:HGNC:11976]	-
ENSG00000206341	1.81413	1.41563	2.604	7.84715	4.59191	4.50838	HLA-H	6	29887752	29890482	+	1096	unprocessed_pseudogene	major histocompatibility complex, class I, H (pseudogene) [Source:HGNC Symbol;Acc:HGNC:4965]	-
ENSG00000265190	0.326031	0.561463	0.437746	0.95853	1.23596	1.35983	ANXA8	10	47460162	47484158	-	4955	protein_coding	annexin A8 [Source:HGNC Symbol;Acc:HGNC:546]	-
ENSG00000228253	317.874	391.823	396.801	106.351	180.734	90.8317	MT-ATP8	MT	8366	8572	+	207	protein_coding	mitochondrially encoded ATP synthase membrane subunit 8 [Source:HGNC Symbol;Acc:HGNC:7415]	-
ENSG00000159314	0.369491	0.333547	0.361334	0.69563	0.692078	0.923239	ARHGAP27	17	45393902	45434421	-	10426	protein_coding	Rho GTPase activating protein 27 [Source:HGNC Symbol;Acc:HGNC:31813]	-
ENSG00000122417	0.695573	0.800207	0.879923	0.312138	0.395036	0.418073	ODF2L	1	86346824	86396342	-	10898	protein_coding	outer dense fiber of sperm tails 2 like [Source:HGNC Symbol;Acc:HGNC:29225]	-
ENSG00000179886	3.17011	2.84875	1.67321	6.66833	6.00728	6.38141	TIGD5	8	143597835	143603224	+	5390	protein_coding	tigger transposable element derived 5 [Source:HGNC Symbol;Acc:HGNC:18336]	-
ENSG00000083807	0.751029	0.566676	0.28451	1.38363	1.09559	1.35139	SLC27A5	19	58479512	58512413	-	8025	protein_coding	solute carrier family 27 member 5 [Source:HGNC Symbol;Acc:HGNC:10999]	-
ENSG00000067836	0.421763	0.479373	0.263469	1.34186	0.97135	1.28935	ROGDI	16	4796968	4802950	-	3683	protein_coding	rogdi homolog [Source:HGNC Symbol;Acc:HGNC:29478]	-
ENSG00000187583	1.33787	1.51079	0.98726	3.12644	2.73961	2.5596	PLEKHN1	1	966497	975865	+	2833	protein_coding	pleckstrin homology domain containing N1 [Source:HGNC Symbol;Acc:HGNC:25284]	-
ENSG00000228708	19.1389	18.3365	24.2682	7.79659	10.5224	11.2752	AL109763.1	21	18477358	18486599	-	461	sense_overlapping	novel transcript	-
ENSG00000179111	1.36376	1.05971	0.488906	3.09231	2.62926	2.88564	HES7	17	8120590	8124092	-	1868	protein_coding	hes family bHLH transcription factor 7 [Source:HGNC Symbol;Acc:HGNC:15977]	bHLH
ENSG00000280852	6.31509	5.89847	6.78467	1.8796	3.23806	3.09525	AC025048.6	17	60101759	60102919	-	1161	transcribed_processed_pseudogene	adaptor related protein complex 1 sigma 2 subunit pseudogene [Source:NCBI gene;Acc:653653]	-
ENSG00000267073	10.8531	9.69558	9.72101	24.1035	20.7855	16.6733	AC005256.1	19	1748056	1748745	+	458	lincRNA	novel transcript	-
ENSG00000174796	1.38618	1.09599	1.32948	0.621384	0.697642	0.549242	THAP6	4	75513946	75550473	+	7127	protein_coding	THAP domain containing 6 [Source:HGNC Symbol;Acc:HGNC:23189]	THAP
ENSG00000280134	2.25884	3.15034	3.8287	1.31455	0.900371	1.28145	AL731532.2	10	85555484	85557436	-	1953	TEC	TEC	-
ENSG00000234518	15.437	12.8491	18.6721	7.973	7.15572	5.18153	PTGES3P1	1	89104285	89104767	-	483	processed_pseudogene	prostaglandin E synthase 3 pseudogene 1 [Source:HGNC Symbol;Acc:HGNC:43824]	-
ENSG00000198865	1.77474	2.01155	1.92983	0.860508	0.795275	0.879058	CCDC152	5	42756801	42802360	+	3431	protein_coding	coiled-coil domain containing 152 [Source:HGNC Symbol;Acc:HGNC:34438]	-
ENSG00000162614	1.96095	1.90558	2.52201	0.853647	1.05251	1.20068	NEXN	1	77888513	77943895	+	4436	protein_coding	nexilin F-actin binding protein [Source:HGNC Symbol;Acc:HGNC:29557]	-
ENSG00000168517	0.640243	0.761299	0.560155	1.85809	2.17192	1.88924	HEXIM2	17	45160700	45170040	+	2038	protein_coding	hexamethylene bisacetamide inducible 2 [Source:HGNC Symbol;Acc:HGNC:28591]	-
ENSG00000204128	0.306556	0.388997	0.444662	1.14999	1.0077	1.16645	C2orf72	2	231037490	231049719	+	3851	protein_coding	chromosome 2 open reading frame 72 [Source:HGNC Symbol;Acc:HGNC:27418]	-
ENSG00000229152	8.31043	7.89139	8.13386	3.44982	3.94129	3.36899	ANKRD10-IT1	13	110894639	110899172	-	800	sense_intronic	ANKRD10 intronic transcript 1 [Source:HGNC Symbol;Acc:HGNC:39891]	-
ENSG00000283538	0.0623002	0.143051	0.15262	0.793703	0.506645	0.900799	AC005972.3	17	62910021	62968549	-	2992	lincRNA	novel transcript	-
ENSG00000144278	1.46758	1.27188	1.75091	0.807206	0.650993	0.787377	GALNT13	2	153871913	154453849	+	6520	protein_coding	polypeptide N-acetylgalactosaminyltransferase 13 [Source:HGNC Symbol;Acc:HGNC:23242]	-
ENSG00000160401	0.634156	0.671179	0.461201	1.16001	1.46979	1.54186	CFAP157	9	127706989	127716002	+	4703	protein_coding	cilia and flagella associated protein 157 [Source:HGNC Symbol;Acc:HGNC:27843]	-
ENSG00000143631	0.00487441	0.02938	0.0313453	0.105738	0.2093	0.171164	FLG	1	152302175	152325203	-	12747	protein_coding	filaggrin [Source:HGNC Symbol;Acc:HGNC:3748]	-
ENSG00000154309	1.51237	1.38176	1.82418	0.67975	0.630914	0.906171	DISP1	1	222872271	223005995	+	5382	protein_coding	dispatched RND transporter family member 1 [Source:HGNC Symbol;Acc:HGNC:19711]	-
ENSG00000125965	0.704468	0.869441	0.474586	2.2316	2.24575	1.40663	GDF5	20	35433347	35454746	-	2646	protein_coding	growth differentiation factor 5 [Source:HGNC Symbol;Acc:HGNC:4220]	-
ENSG00000147118	1.68024	1.96881	2.22781	0.769405	0.997347	0.858717	ZNF182	X	47974851	48003978	-	3587	protein_coding	zinc finger protein 182 [Source:HGNC Symbol;Acc:HGNC:13001]	zf-C2H2
ENSG00000140873	0.865299	1.34594	0.991502	0.518997	0.408594	0.461249	ADAMTS18	16	77247813	77435114	-	6678	protein_coding	ADAM metallopeptidase with thrombospondin type 1 motif 18 [Source:HGNC Symbol;Acc:HGNC:17110]	-
ENSG00000272335	1.53052	1.04154	1.31531	0.280496	0.264993	0.484407	AC093297.2	5	44826076	44828592	+	2517	lincRNA	novel transcript	-
ENSG00000224870	1.67331	1.6527	1.24332	3.07568	3.0978	3.27845	AL391244.1	1	1399522	1402046	+	2525	processed_transcript	uncharacterized LOC148413 [Source:NCBI gene;Acc:148413]	-
ENSG00000140465	0.180885	0.0778762	0.232639	0.859506	0.776697	0.635174	CYP1A1	15	74719542	74725610	-	3435	protein_coding	cytochrome P450 family 1 subfamily A member 1 [Source:HGNC Symbol;Acc:HGNC:2595]	-
ENSG00000225137	3.2115	3.34745	3.97509	1.74599	1.35258	1.5362	DYNC1I2P1	10	50264978	50266815	+	1838	processed_pseudogene	dynein cytoplasmic 1 intermediate chain 2 pseudogene 1 [Source:HGNC Symbol;Acc:HGNC:45012]	-
ENSG00000260267	0.677602	0.42433	0.697935	1.37868	1.86354	1.63291	AC026471.1	16	31456711	31459736	-	3026	antisense	novel transcript, antisense to ARMC5	-
ENSG00000180998	0.993262	0.777504	0.894031	0.383459	0.372056	0.331581	GPR137C	14	52553148	52637713	+	6193	protein_coding	G protein-coupled receptor 137C [Source:HGNC Symbol;Acc:HGNC:25445]	-
ENSG00000104870	0.804035	0.807706	0.492421	1.44576	1.54022	1.95297	FCGRT	19	49506816	49526333	+	4173	protein_coding	Fc fragment of IgG receptor and transporter [Source:HGNC Symbol;Acc:HGNC:3621]	-
ENSG00000127084	0.242629	0.454167	0.40702	0.871751	1.00887	0.94786	FGD3	9	92947451	93036236	+	5890	protein_coding	FYVE, RhoGEF and PH domain containing 3 [Source:HGNC Symbol;Acc:HGNC:16027]	-
ENSG00000006606	0.440043	0.303121	0.646796	3.18186	3.6072	1.90878	CCL26	7	75769533	75789896	-	706	protein_coding	C-C motif chemokine ligand 26 [Source:HGNC Symbol;Acc:HGNC:10625]	-
ENSG00000226121	1.36638	1.153	1.78243	0.790404	0.54226	0.733816	AHCTF1P1	2	161500885	161507705	-	6821	processed_pseudogene	AT-hook containing transcription factor 1 pseudogene 1 [Source:NCBI gene;Acc:285116]	-
ENSG00000156875	0.42225	0.418118	0.640038	1.67926	1.35981	1.28648	MFSD14A	1	100038097	100083377	+	2943	protein_coding	major facilitator superfamily domain containing 14A [Source:HGNC Symbol;Acc:HGNC:23363]	-
ENSG00000123358	0.383281	0.498706	0.359927	0.959001	1.03068	0.800491	NR4A1	12	52022832	52059507	+	7295	protein_coding	nuclear receptor subfamily 4 group A member 1 [Source:HGNC Symbol;Acc:HGNC:7980]	NGFIB-like
ENSG00000140323	0.151024	0.13004	0.116361	0.306974	0.375583	0.387422	DISP2	15	40358235	40378639	+	12754	protein_coding	dispatched RND transporter family member 2 [Source:HGNC Symbol;Acc:HGNC:19712]	-
ENSG00000198040	0.789729	0.696861	0.797438	0.316868	0.369417	0.390959	ZNF84	12	133037292	133063304	+	9520	protein_coding	zinc finger protein 84 [Source:HGNC Symbol;Acc:HGNC:13159]	zf-C2H2
ENSG00000227232	0.873832	1.22763	1.64775	4.98829	2.4685	3.79992	WASH7P	1	14404	29570	-	1351	unprocessed_pseudogene	WAS protein family homolog 7, pseudogene [Source:HGNC Symbol;Acc:HGNC:38034]	-
ENSG00000197114	1.15512	1.20317	1.14673	2.88678	1.98178	2.40522	ZGPAT	20	63707465	63736142	+	3335	protein_coding	zinc finger CCCH-type and G-patch domain containing [Source:HGNC Symbol;Acc:HGNC:15948]	-
ENSG00000184545	0.148066	0.266577	0.185484	0.583985	0.945785	0.639488	DUSP8	11	1554044	1571920	-	4616	protein_coding	dual specificity phosphatase 8 [Source:HGNC Symbol;Acc:HGNC:3074]	-
ENSG00000280385	1.4889	1.31764	1.5071	0.469942	0.726494	0.697668	AP000648.3	11	90193614	90198120	+	4507	TEC	novel transcript	-
ENSG00000144642	0.315092	0.33841	0.507334	0.17149	0.165318	0.171459	RBMS3	3	28574791	30010391	+	18339	protein_coding	RNA binding motif single stranded interacting protein 3 [Source:HGNC Symbol;Acc:HGNC:13427]	-
ENSG00000110446	0.223431	0.367283	0.326543	0.587485	1.05056	0.902047	SLC15A3	11	60937084	60952530	-	6118	protein_coding	solute carrier family 15 member 3 [Source:HGNC Symbol;Acc:HGNC:18068]	-
ENSG00000105227	0.808055	0.556625	0.425599	1.40229	1.20913	1.34641	PRX	19	40393768	40413366	-	5767	protein_coding	periaxin [Source:HGNC Symbol;Acc:HGNC:13797]	-
ENSG00000129422	0.465617	0.396468	0.46101	0.101538	0.181754	0.219069	MTUS1	8	17643795	17800917	-	12010	protein_coding	microtubule associated scaffold protein 1 [Source:HGNC Symbol;Acc:HGNC:29789]	-
ENSG00000224897	0.749078	0.466775	0.570435	0.193444	0.201989	0.173051	POT1-AS1	7	124929873	125179315	+	6304	antisense	POT1 antisense RNA 1 [Source:HGNC Symbol;Acc:HGNC:49459]	-
ENSG00000095397	0.100903	0.144806	0.020599	0.451664	0.426701	0.463163	WHRN	9	114402080	114505450	-	5542	protein_coding	whirlin [Source:HGNC Symbol;Acc:HGNC:16361]	-
ENSG00000133063	0.0321522	0.0415272	0.0295367	0.166061	0.22748	0.298857	CHIT1	1	203212827	203273641	-	7730	protein_coding	chitinase 1 [Source:HGNC Symbol;Acc:HGNC:1936]	-
ENSG00000062582	0.380461	0.122849	0.196601	1.10533	1.11385	0.810429	MRPS24	7	43866558	43869893	-	2613	protein_coding	mitochondrial ribosomal protein S24 [Source:HGNC Symbol;Acc:HGNC:14510]	-
ENSG00000160345	1.83335	1.80824	1.86795	4.06307	4.00115	3.33938	C9orf116	9	135495181	135501734	-	1864	protein_coding	chromosome 9 open reading frame 116 [Source:HGNC Symbol;Acc:HGNC:28435]	-
ENSG00000241794	0	0	0	0.995782	2.13806	0.543057	SPRR2A	1	153056113	153057537	-	709	protein_coding	small proline rich protein 2A [Source:HGNC Symbol;Acc:HGNC:11261]	-
ENSG00000147573	1.47218	0.955064	1.31537	0.416635	0.295206	0.499873	TRIM55	8	66126896	66175487	+	3081	protein_coding	tripartite motif containing 55 [Source:HGNC Symbol;Acc:HGNC:14215]	-
ENSG00000217801	0.858601	1.62647	1.2883	3.48851	2.65332	2.77849	AL390719.1	1	1059734	1069355	+	2171	transcribed_unprocessed_pseudogene	uncharacterized LOC100288175 [Source:NCBI gene;Acc:100288175]	-
ENSG00000123096	0.783394	0.690233	0.719668	0.22583	0.35558	0.291645	SSPN	12	26121991	26299290	+	6821	protein_coding	sarcospan [Source:HGNC Symbol;Acc:HGNC:11322]	-
ENSG00000174130	1.1634	1.09041	1.09714	0.478578	0.592789	0.521026	TLR6	4	38823715	38856817	-	6035	protein_coding	toll like receptor 6 [Source:HGNC Symbol;Acc:HGNC:16711]	-
ENSG00000009950	0.309702	0.222226	0.213382	0.986401	0.591871	0.733005	MLXIPL	7	73593194	73624543	-	4815	protein_coding	MLX interacting protein like [Source:HGNC Symbol;Acc:HGNC:12744]	bHLH
ENSG00000241990	4.14985	2.34954	3.08116	6.57682	7.26736	6.57564	PRR34-AS1	22	46053705	46057210	+	1093	antisense	PRR34 antisense RNA 1 [Source:HGNC Symbol;Acc:HGNC:50499]	-
ENSG00000128573	0.323134	0.331234	0.547756	0.143052	0.153916	0.198648	FOXP2	7	114086327	114693772	+	16152	protein_coding	forkhead box P2 [Source:HGNC Symbol;Acc:HGNC:13875]	Fork
ENSG00000154134	0.76938	0.753856	0.503693	1.69911	1.12192	1.29694	ROBO3	11	124865386	124881470	+	7026	protein_coding	roundabout guidance receptor 3 [Source:HGNC Symbol;Acc:HGNC:13433]	-
ENSG00000261455	2.2543	1.57712	1.84441	4.25701	3.74674	3.85609	LINC01003	7	152463786	152465549	+	1764	lincRNA	long intergenic non-protein coding RNA 1003 [Source:HGNC Symbol;Acc:HGNC:48957]	-
ENSG00000182700	1.86869	1.54716	1.9973	0.909471	0.8066	0.742293	IGIP	5	140125935	140129392	+	3458	protein_coding	IgA inducing protein [Source:HGNC Symbol;Acc:HGNC:33847]	-
ENSG00000145824	1.47863	1.67952	2.05198	0.487463	0.736834	0.357409	CXCL14	5	135570679	135579279	-	1975	protein_coding	C-X-C motif chemokine ligand 14 [Source:HGNC Symbol;Acc:HGNC:10640]	-
ENSG00000206712	23.2277	24.5004	22.4051	5.99838	2.83343	7.7965	RNU6-26P	3	98804978	98805084	-	107	snRNA	RNA, U6 small nuclear 26, pseudogene [Source:HGNC Symbol;Acc:HGNC:34252]	-
ENSG00000283154	0.803275	0.679531	0.724987	1.60129	1.71908	1.30991	IQCJ-SCHIP1	3	158962235	159897366	+	4409	protein_coding	IQCJ-SCHIP1 readthrough [Source:HGNC Symbol;Acc:HGNC:38842]	-
ENSG00000169271	3.24936	4.29918	4.07712	7.53164	9.74496	7.8577	HSPB3	5	54455601	54456384	+	784	protein_coding	heat shock protein family B (small) member 3 [Source:HGNC Symbol;Acc:HGNC:5248]	-
ENSG00000168769	0.524258	0.467654	0.408851	0.167528	0.268689	0.233718	TET2	4	105145875	105279816	+	16474	protein_coding	tet methylcytosine dioxygenase 2 [Source:HGNC Symbol;Acc:HGNC:25941]	-
ENSG00000258102	1.40654	1.72584	1.06601	2.97848	4.25511	2.83269	MAP1LC3B2	12	116548105	116576448	+	1767	protein_coding	microtubule associated protein 1 light chain 3 beta 2 [Source:HGNC Symbol;Acc:HGNC:34390]	-
ENSG00000168282	0.23124	0.039822	0.0424859	1.051	0.58672	0.549289	MGAT2	14	49620795	49623481	+	2687	protein_coding	mannosyl (alpha-1,6-)-glycoprotein beta-1,2-N-acetylglucosaminyltransferase [Source:HGNC Symbol;Acc:HGNC:7045]	-
ENSG00000129003	4.54424	4.19796	5.74187	1.79163	1.86802	2.8433	VPS13C	15	61852389	62060473	-	19703	protein_coding	vacuolar protein sorting 13 homolog C [Source:HGNC Symbol;Acc:HGNC:23594]	-
ENSG00000166960	0.999699	0.896664	1.19899	0.415932	0.392944	0.415858	CCDC178	18	32937402	33441101	-	4475	protein_coding	coiled-coil domain containing 178 [Source:HGNC Symbol;Acc:HGNC:29588]	-
ENSG00000116824	2.8125	2.38986	2.17576	0.496948	1.26399	0.649739	CD2	1	116754385	116769228	+	1679	protein_coding	CD2 molecule [Source:HGNC Symbol;Acc:HGNC:1639]	-
ENSG00000230513	1.33667	0.863208	0.940137	1.96323	2.3235	2.50214	THAP7-AS1	22	21001886	21010342	+	2975	antisense	THAP7 antisense RNA 1 [Source:HGNC Symbol;Acc:HGNC:41013]	-
ENSG00000175984	0.997431	1.02484	1.18579	0.441564	0.662547	0.476112	DENND2C	1	114582848	114670422	-	7413	protein_coding	DENN domain containing 2C [Source:HGNC Symbol;Acc:HGNC:24748]	-
ENSG00000116151	0.230187	0.278429	0.322228	0.639732	0.508102	0.622637	MORN1	1	2321253	2391707	-	11337	protein_coding	MORN repeat containing 1 [Source:HGNC Symbol;Acc:HGNC:25852]	-
ENSG00000065621	0.175361	0.334347	0.20137	0.569305	0.543951	0.608013	GSTO2	10	104268873	104304945	+	9921	protein_coding	glutathione S-transferase omega 2 [Source:HGNC Symbol;Acc:HGNC:23064]	-
ENSG00000154642	1.11612	0.909559	0.942937	0.504403	0.466799	0.3911	C21orf91	21	17788967	17819386	-	6235	protein_coding	chromosome 21 open reading frame 91 [Source:HGNC Symbol;Acc:HGNC:16459]	-
ENSG00000214106	0.855546	0.842925	0.929539	0.407887	0.425483	0.441799	PAXIP1-AS2	7	154928485	154952188	+	7553	antisense	PAXIP1 antisense RNA 2 [Source:HGNC Symbol;Acc:HGNC:48958]	-
ENSG00000179873	1.41214	1.12908	1.44288	0.416771	0.604666	0.684573	NLRP11	19	55785397	55836800	-	4312	protein_coding	NLR family pyrin domain containing 11 [Source:HGNC Symbol;Acc:HGNC:22945]	-
ENSG00000105519	0.773453	0.783514	0.626944	1.87989	1.22839	1.6916	CAPS	19	5911707	5915877	+	4097	protein_coding	calcyphosine [Source:HGNC Symbol;Acc:HGNC:1487]	-
ENSG00000166816	0.816514	1.24737	0.822684	2.1494	2.51897	2.17622	LDHD	16	75111860	75116771	-	2359	protein_coding	lactate dehydrogenase D [Source:HGNC Symbol;Acc:HGNC:19708]	-
ENSG00000184260	7.32863	6.72191	5.12254	15.3051	16.6358	12.0115	HIST2H2AC	1	149886975	149887364	+	390	protein_coding	histone cluster 2 H2A family member c [Source:HGNC Symbol;Acc:HGNC:4738]	-
ENSG00000178199	0.119968	0.0476765	0.0593433	0.276444	0.306193	0.44795	ZC3H12D	6	149446795	149485061	-	6733	protein_coding	zinc finger CCCH-type containing 12D [Source:HGNC Symbol;Acc:HGNC:21175]	-
ENSG00000111879	0.869287	0.872111	0.732637	0.329522	0.443616	0.387119	FAM184A	6	118959763	119149387	-	7791	protein_coding	family with sequence similarity 184 member A [Source:HGNC Symbol;Acc:HGNC:20991]	-
ENSG00000258183	0.27689	0.953671	0.508732	2.11654	2.37786	2.63091	LINC02392	12	90280894	90300340	+	1122	lincRNA	long intergenic non-protein coding RNA 2392 [Source:HGNC Symbol;Acc:HGNC:53319]	-
ENSG00000181634	0.819108	0.644263	0.665653	0.349836	0.3305	0.244028	TNFSF15	9	114784635	114806126	-	7889	protein_coding	TNF superfamily member 15 [Source:HGNC Symbol;Acc:HGNC:11931]	-
ENSG00000109339	0.0917893	0.0740176	0.135184	0.0285952	0.0440767	0.0315996	MAPK10	4	85990007	86594625	-	42646	protein_coding	mitogen-activated protein kinase 10 [Source:HGNC Symbol;Acc:HGNC:6872]	-
ENSG00000177989	0.216025	0.39527	0.322484	1.2831	1.23853	0.948206	ODF3B	22	50529710	50532580	-	2301	protein_coding	outer dense fiber of sperm tails 3B [Source:HGNC Symbol;Acc:HGNC:34388]	-
ENSG00000147041	0.350161	0.279174	0.202537	0.0401895	0.0126561	0	SYTL5	X	38006582	38128819	+	4791	protein_coding	synaptotagmin like 5 [Source:HGNC Symbol;Acc:HGNC:15589]	-
ENSG00000185614	4.54057	4.06401	2.74422	6.66512	9.38681	7.34267	INKA1	3	49803254	49805030	+	1040	protein_coding	inka box actin regulator 1 [Source:HGNC Symbol;Acc:HGNC:32480]	-
ENSG00000140905	2.02776	1.65872	2.45271	0.715662	1.02241	1.15184	GCSH	16	81081938	81096425	-	3677	protein_coding	glycine cleavage system protein H [Source:HGNC Symbol;Acc:HGNC:4208]	-
ENSG00000082269	0.715871	0.535565	0.787009	0.345492	0.314944	0.32725	FAM135A	6	70412941	70561174	+	10589	protein_coding	family with sequence similarity 135 member A [Source:HGNC Symbol;Acc:HGNC:21084]	-
ENSG00000124406	0.532625	0.434734	0.51988	0.240707	0.205745	0.223473	ATP8A1	4	42408373	42657105	-	11199	protein_coding	ATPase phospholipid transporting 8A1 [Source:HGNC Symbol;Acc:HGNC:13531]	-
ENSG00000106804	0.922548	0.753419	0.67276	0.275083	0.343411	0.37326	C5	9	120952335	121050276	-	6533	protein_coding	complement C5 [Source:HGNC Symbol;Acc:HGNC:1331]	-
ENSG00000196118	0.504171	0.329931	0.537265	0.979093	1.69251	1.22886	CCDC189	16	30757423	30762710	-	3081	protein_coding	coiled-coil domain containing 189 [Source:HGNC Symbol;Acc:HGNC:28078]	-
ENSG00000262246	0.233188	0.237295	0.136321	0.62044	0.579252	0.394092	CORO7	16	4354542	4425705	-	8793	protein_coding	coronin 7 [Source:HGNC Symbol;Acc:HGNC:26161]	-
ENSG00000232150	1.81911	2.98587	4.59562	0.998267	0.998569	0.704533	ST13P4	13	50172089	50173181	+	1093	processed_pseudogene	ST13, Hsp70 interacting protein pseudogene 4 [Source:HGNC Symbol;Acc:HGNC:18487]	-
ENSG00000106484	1.5553	1.54008	1.42878	0.629242	0.594464	0.963773	MEST	7	130486171	130506465	+	4794	protein_coding	mesoderm specific transcript [Source:HGNC Symbol;Acc:HGNC:7028]	-
ENSG00000080031	0.800992	0.899072	0.735835	1.90598	1.5773	1.43292	PTPRH	19	55181248	55209506	-	4344	protein_coding	protein tyrosine phosphatase, receptor type H [Source:HGNC Symbol;Acc:HGNC:9672]	-
ENSG00000073584	0.419106	0.369466	0.397236	0.219898	0.152562	0.219859	SMARCE1	17	40624962	40648864	-	18680	protein_coding	SWI/SNF related, matrix associated, actin dependent regulator of chromatin, subfamily e, member 1 [Source:HGNC Symbol;Acc:HGNC:11109]	HMG
ENSG00000197915	0.0839388	0.144552	0.100837	0.220101	0.472581	0.393443	HRNR	1	152212082	152224193	-	9623	protein_coding	hornerin [Source:HGNC Symbol;Acc:HGNC:20846]	-
ENSG00000169224	1.38076	1.06316	1.10988	0.35657	0.466425	0.671878	GCSAML	1	247507058	247577690	+	4680	protein_coding	germinal center associated signaling and motility like [Source:HGNC Symbol;Acc:HGNC:29583]	-
ENSG00000089847	0.458298	0.406578	0.280678	0.989854	0.908039	1.00402	ANKRD24	19	4183354	4224814	+	4474	protein_coding	ankyrin repeat domain 24 [Source:HGNC Symbol;Acc:HGNC:29424]	-
ENSG00000261220	0.915082	0.945524	1.34503	3.97006	4.46504	3.11878	AC103706.1	8	133573183	133573861	+	679	lincRNA	novel transcript	-
ENSG00000170448	1.45497	1.41985	1.75669	0.715686	0.811356	0.772803	NFXL1	4	47847233	47914667	-	4484	protein_coding	nuclear transcription factor, X-box binding like 1 [Source:HGNC Symbol;Acc:HGNC:18726]	zf-NF-X1
ENSG00000069812	0.114914	0.148421	0.179463	0.640996	0.459783	0.439123	HES2	1	6412418	6424670	-	5407	protein_coding	hes family bHLH transcription factor 2 [Source:HGNC Symbol;Acc:HGNC:16005]	bHLH
ENSG00000188611	1.41436	0.7736	0.898894	0.468621	0.520847	0.385854	ASAH2	10	50182778	50248610	-	6985	protein_coding	N-acylsphingosine amidohydrolase 2 [Source:HGNC Symbol;Acc:HGNC:18860]	-
ENSG00000259642	0.54439	0.557433	0.500107	1.30706	1.27789	1.0485	ST20-AS1	15	79922771	79926993	+	4223	antisense	ST20 antisense RNA 1 [Source:HGNC Symbol;Acc:HGNC:27521]	-
ENSG00000139567	0.0493127	0.0636916	0.0566267	0.292897	0.384986	0.305577	ACVRL1	12	51906908	51923361	+	5040	protein_coding	activin A receptor like type 1 [Source:HGNC Symbol;Acc:HGNC:175]	-
ENSG00000180881	0.82672	0.863821	0.725337	0.441382	0.299143	0.326181	CAPS2	12	75275979	75390928	-	6689	protein_coding	calcyphosine 2 [Source:HGNC Symbol;Acc:HGNC:16471]	-
ENSG00000272121	3.02242	1.80171	2.13582	4.98331	5.21838	5.40263	AC006058.3	3	43998081	43999149	-	1069	lincRNA	novel transcript	-
ENSG00000185862	2.36901	2.19478	3.58126	1.14612	1.37541	0.867179	EVI2B	17	31303766	31314112	-	2072	protein_coding	ecotropic viral integration site 2B [Source:HGNC Symbol;Acc:HGNC:3500]	-
ENSG00000146677	4.56868	5.90084	2.65813	11.0117	12.1865	10.6952	AC004453.1	7	44467897	44468304	+	408	processed_pseudogene	ribosomal protein L32 (RPL32) pseudogene	-
ENSG00000167011	0.54574	0.525196	0.412873	1.09431	1.26878	1.177	NAT16	7	101170493	101180276	-	3871	protein_coding	N-acetyltransferase 16 (putative) [Source:HGNC Symbol;Acc:HGNC:22030]	-
ENSG00000130176	0.32283	0.203848	0.177942	0.800338	0.735101	1.08915	CNN1	19	11538717	11550323	+	2887	protein_coding	calponin 1 [Source:HGNC Symbol;Acc:HGNC:2155]	-
ENSG00000184110	2.1803	1.17239	0.809352	3.75058	13.0181	9.79756	EIF3C	16	28688558	28735730	+	6982	protein_coding	eukaryotic translation initiation factor 3 subunit C [Source:HGNC Symbol;Acc:HGNC:3279]	-
ENSG00000128709	2.09329	2.34603	1.43462	3.8441	4.02074	3.94636	HOXD9	2	176122720	176124937	+	1870	protein_coding	homeobox D9 [Source:HGNC Symbol;Acc:HGNC:5140]	Homeobox
ENSG00000099889	0.431103	0.361686	0.304642	1.02765	0.658024	0.970389	ARVCF	22	19969896	20016808	-	5621	protein_coding	ARVCF, delta catenin family member [Source:HGNC Symbol;Acc:HGNC:728]	-
ENSG00000272702	0.537492	0.68496	0.177757	1.62122	1.32181	1.35448	AC010913.1	2	73113018	73115907	+	2890	processed_transcript	novel transcript	-
ENSG00000254681	0.175094	0.161163	0.127571	0.436574	0.294604	0.498853	PKD1P5	16	18374521	18401940	-	10291	transcribed_unprocessed_pseudogene	polycystin 1, transient receptor potential channel interacting pseudogene 5 [Source:HGNC Symbol;Acc:HGNC:30069]	-
ENSG00000235034	2.23907	3.19319	1.86409	5.78222	6.14547	5.27534	C19orf81	19	50649445	50659310	+	888	protein_coding	chromosome 19 open reading frame 81 [Source:HGNC Symbol;Acc:HGNC:40041]	-
ENSG00000274349	0.679972	0.651777	0.542157	0.265053	0.162763	0.159004	ZNF658	9	66856426	66932141	+	4843	protein_coding	zinc finger protein 658 [Source:HGNC Symbol;Acc:HGNC:25226]	-
ENSG00000259820	0.665758	0.675927	0.940223	0.338722	0.300607	0.307874	AC083843.2	8	134792020	134798272	-	6253	lincRNA	novel transcript	-
ENSG00000145945	1.27585	0.686614	1.31858	2.43815	2.67692	2.7342	FAM50B	6	3849373	3851320	+	1948	protein_coding	family with sequence similarity 50 member B [Source:HGNC Symbol;Acc:HGNC:18789]	-
ENSG00000229833	0.195918	0.50609	0.205693	1.0408	1.22909	1.24296	PET100	19	7629737	7631956	+	2220	protein_coding	PET100 homolog [Source:HGNC Symbol;Acc:HGNC:40038]	-
ENSG00000258056	1.50706	0.889828	1.62181	4.31443	2.77334	3.06848	AC009779.2	12	55729104	55730852	+	1443	antisense	uncharacterized LOC105369779 [Source:NCBI gene;Acc:105369779]	-
ENSG00000124194	0.38547	0.300301	0.370976	1.51687	0.698605	1.00475	GDAP1L1	20	44247099	44280917	+	3385	protein_coding	ganglioside induced differentiation associated protein 1 like 1 [Source:HGNC Symbol;Acc:HGNC:4213]	-
ENSG00000149548	1.54594	1.67502	1.33734	0.652074	0.678894	0.944673	CCDC15	11	124954121	125041489	+	4823	protein_coding	coiled-coil domain containing 15 [Source:HGNC Symbol;Acc:HGNC:25798]	-
ENSG00000010310	0.118076	0.180746	0.108471	0.420115	0.473713	0.663934	GIPR	19	45668244	45683724	+	4736	protein_coding	gastric inhibitory polypeptide receptor [Source:HGNC Symbol;Acc:HGNC:4271]	-
ENSG00000135253	0.361113	0.382196	0.414673	0.606157	0.932399	0.885763	KCP	7	128862451	128910719	-	8259	protein_coding	kielin/chordin-like protein [Source:HGNC Symbol;Acc:HGNC:17585]	-
ENSG00000276170	2.2902	2.78651	1.64653	5.03999	4.5185	4.98767	AC244153.1	17	38450394	38452444	-	1248	processed_transcript	uncharacterized LOC101929494 [Source:NCBI gene;Acc:101929494]	-
ENSG00000214309	0.870114	0.715162	0.944668	1.96102	2.70176	2.24661	MBLAC1	7	100126694	100128498	+	1571	protein_coding	metallo-beta-lactamase domain containing 1 [Source:HGNC Symbol;Acc:HGNC:22180]	-
ENSG00000177875	0.318228	0.411019	0.53596	1.36967	1.13869	1.39681	CCDC184	12	48183584	48185926	+	2343	protein_coding	coiled-coil domain containing 184 [Source:HGNC Symbol;Acc:HGNC:33749]	-
ENSG00000185904	0.132936	0.389181	0.0488487	0.933766	1.01189	0.933599	LINC00839	10	42475543	42495336	+	2337	lincRNA	long intergenic non-protein coding RNA 839 [Source:HGNC Symbol;Acc:HGNC:28269]	-
ENSG00000162572	0.4168	0.425349	0.524708	1.03649	0.994268	1.27545	SCNN1D	1	1280436	1292029	+	4025	protein_coding	sodium channel epithelial 1 delta subunit [Source:HGNC Symbol;Acc:HGNC:10601]	-
ENSG00000229036	0.229857	0.177086	0.33341	0.0124966	0.0354178	0.0124944	VDAC1P8	6	143490424	143506406	+	5136	transcribed_processed_pseudogene	voltage dependent anion channel 1 pseudogene 8 [Source:HGNC Symbol;Acc:HGNC:37483]	-
ENSG00000240087	1.95918	2.53045	2.4426	7.22778	4.37011	5.13081	RPSAP12	12	68552995	68553882	-	888	processed_pseudogene	ribosomal protein SA pseudogene 12 [Source:HGNC Symbol;Acc:HGNC:6504]	-
ENSG00000257605	3.45723	2.81149	2.11733	5.55522	8.15343	7.14116	AC073611.1	12	53298655	53300314	-	647	antisense	novel transcript, antisense to PFDN5 and C12orf10	-
ENSG00000264230	0.238977	0.0748265	0.299369	0.875218	1.14486	0.583375	ANXA8L1	10	46375627	46391784	+	2860	protein_coding	annexin A8 like 1 [Source:HGNC Symbol;Acc:HGNC:23334]	-
ENSG00000147813	0.645758	0.764547	0.481999	1.41748	1.49668	1.58396	NAPRT	8	143574785	143578649	-	3079	protein_coding	nicotinate phosphoribosyltransferase [Source:HGNC Symbol;Acc:HGNC:30450]	-
ENSG00000275708	0.690378	0	0	4.99199	8.42157	6.06062	MIR3648-1	21	8208473	8208652	+	180	miRNA	microRNA 3648-1 [Source:HGNC Symbol;Acc:HGNC:38941]	-
ENSG00000160539	0.328525	0.307477	0.183705	0.82626	0.864227	0.66384	PLPP7	9	131289459	131359022	+	4350	protein_coding	phospholipid phosphatase 7 (inactive) [Source:HGNC Symbol;Acc:HGNC:28174]	-
ENSG00000021645	0.319969	0.268624	0.360078	0.0950242	0.13661	0.16523	NRXN3	14	78170373	79868290	+	15535	protein_coding	neurexin 3 [Source:HGNC Symbol;Acc:HGNC:8010]	-
ENSG00000164744	1.32734	0.895801	1.15346	3.11279	2.90573	2.11187	SUN3	7	47987148	48029119	-	1732	protein_coding	Sad1 and UNC84 domain containing 3 [Source:HGNC Symbol;Acc:HGNC:22429]	-
ENSG00000150054	0.342558	0.433768	0.518318	0.104074	0.127819	0.145678	MPP7	10	28050993	28334486	-	6167	protein_coding	membrane palmitoylated protein 7 [Source:HGNC Symbol;Acc:HGNC:26542]	-
ENSG00000213638	2.52758	1.14799	1.47994	3.64381	3.57794	3.5571	ADAT3	19	1905378	1913447	+	2237	protein_coding	adenosine deaminase, tRNA specific 3 [Source:HGNC Symbol;Acc:HGNC:25151]	-
ENSG00000213799	1.05916	0.903704	1.35336	0.636555	0.479219	0.507165	ZNF845	19	53333746	53356906	+	6453	protein_coding	zinc finger protein 845 [Source:HGNC Symbol;Acc:HGNC:25112]	zf-C2H2
ENSG00000196659	1.80973	1.58492	1.50621	0.687044	0.920775	0.814721	TTC30B	2	177548998	177553014	-	4017	protein_coding	tetratricopeptide repeat domain 30B [Source:HGNC Symbol;Acc:HGNC:26425]	-
ENSG00000147145	0.498989	0.584334	0.58675	0.103088	0.0973905	0.123684	LPAR4	X	78747709	78757094	+	3113	protein_coding	lysophosphatidic acid receptor 4 [Source:HGNC Symbol;Acc:HGNC:4478]	-
ENSG00000168334	0.0288236	0.0165458	0.00882631	0.138945	0.225027	0.198458	XIRP1	3	39183210	39192596	-	6467	protein_coding	xin actin binding repeat containing 1 [Source:HGNC Symbol;Acc:HGNC:14301]	-
ENSG00000260001	0.73774	0.741108	0.640076	1.90516	1.83986	2.4551	TGFBR3L	19	7916145	7919097	+	1516	protein_coding	transforming growth factor beta receptor 3 like [Source:HGNC Symbol;Acc:HGNC:44152]	-
ENSG00000256393	46.9988	32.2377	26.3445	84.7541	64.5222	82.2708	RPL41P5	12	93083598	93083675	-	78	processed_pseudogene	ribosomal protein L41 pseudogene 5 [Source:HGNC Symbol;Acc:HGNC:10355]	-
ENSG00000187634	0.372864	0.231161	0.0685067	0.70869	0.844179	0.785582	SAMD11	1	923928	944581	+	4166	protein_coding	sterile alpha motif domain containing 11 [Source:HGNC Symbol;Acc:HGNC:28706]	-
ENSG00000185761	0.445651	0.752703	0.724322	1.43415	1.55561	1.36309	ADAMTSL5	19	1505018	1513604	-	3625	protein_coding	ADAMTS like 5 [Source:HGNC Symbol;Acc:HGNC:27912]	-
ENSG00000226608	2.23588	2.43186	1.18916	5.34856	6.0865	6.31989	FTLP3	20	4023917	4024444	+	528	processed_pseudogene	ferritin light chain pseudogene 3 [Source:HGNC Symbol;Acc:HGNC:4000]	-
ENSG00000233223	3.69985	2.5284	3.12914	6.24841	6.47617	5.94403	AC016876.1	17	7581964	7584072	-	1058	antisense	uncharacterized LOC100996842 [Source:NCBI gene;Acc:100996842]	-
ENSG00000186567	0.453795	0.544983	0.460763	0.826492	1.25862	1.12235	CEACAM19	19	44662278	44684359	+	5203	protein_coding	carcinoembryonic antigen related cell adhesion molecule 19 [Source:HGNC Symbol;Acc:HGNC:31951]	-
ENSG00000254614	1.04077	1.34424	0.764888	2.75939	2.33603	2.50809	AP003068.2	11	65177606	65181834	-	1791	antisense	uncharacterized LOC728975 [Source:NCBI gene;Acc:728975]	-
ENSG00000185112	0.996537	0.557748	0.892586	1.98158	1.77481	1.98123	FAM43A	3	194686544	194689037	+	2494	protein_coding	family with sequence similarity 43 member A [Source:HGNC Symbol;Acc:HGNC:26888]	-
ENSG00000270504	0.472588	0.600699	0.392798	1.69697	1.31768	1.02265	AL391422.4	6	3751111	3753871	+	2761	antisense	novel transcript, antisense to PXDC1	-
ENSG00000102468	0.828601	0.77055	0.710452	0.308132	0.237194	0.399359	HTR2A	13	46831550	46897076	-	5624	protein_coding	5-hydroxytryptamine receptor 2A [Source:HGNC Symbol;Acc:HGNC:5293]	-
ENSG00000123154	1.29007	1.85893	1.2335	3.4267	2.41514	3.15418	WDR83	19	12666800	12675832	+	2360	protein_coding	WD repeat domain 83 [Source:HGNC Symbol;Acc:HGNC:32672]	-
ENSG00000256943	0.307425	0.294123	0.376557	1.02325	1.0667	1.65808	AC148477.3	12	132275391	132278329	+	1819	antisense	novel transcript	-
ENSG00000246705	0.518401	0.956512	0.867422	2.0846	1.58996	1.56795	H2AFJ	12	14774383	14778002	+	3356	protein_coding	H2A histone family member J [Source:HGNC Symbol;Acc:HGNC:14456]	-
ENSG00000258791	0.356887	0.169015	0.40982	0.829472	0.97518	0.995189	LINC00520	14	55781132	55796731	-	3482	lincRNA	long intergenic non-protein coding RNA 520 [Source:HGNC Symbol;Acc:HGNC:19843]	-
ENSG00000272143	2.54553	2.64018	2.44476	5.85652	4.57305	5.43723	FGF14-AS2	13	102394630	102395703	+	1074	lincRNA	FGF14 antisense RNA 2 [Source:HGNC Symbol;Acc:HGNC:44368]	-
ENSG00000261799	1.50925	1.45144	1.36847	0.809876	0.554708	0.445352	AC007406.5	12	273954	277123	-	3170	sense_overlapping	novel transcript	-
ENSG00000124143	0.21392	0.318159	0.303711	0.843716	0.721171	1.08458	ARHGAP40	20	38601934	38651035	+	3195	protein_coding	Rho GTPase activating protein 40 [Source:HGNC Symbol;Acc:HGNC:16226]	-
ENSG00000168913	0.172276	0.346124	0.105508	1.77956	1.34496	1.00824	ENHO	9	34521040	34523041	-	1082	protein_coding	energy homeostasis associated [Source:HGNC Symbol;Acc:HGNC:24838]	-
ENSG00000118804	0.290686	0.234653	0.25035	1.20108	0.815563	0.544142	STBD1	4	76306026	76311599	+	3420	protein_coding	starch binding domain 1 [Source:HGNC Symbol;Acc:HGNC:24854]	-
ENSG00000175513	1.44638	1.32325	2.04845	3.23715	3.35229	3.08097	TSGA10IP	11	65945445	65959963	+	2062	protein_coding	testis specific 10 interacting protein [Source:HGNC Symbol;Acc:HGNC:26555]	-
ENSG00000182584	0.582124	0.949721	0.619208	1.70901	1.82384	2.08841	ACTL10	20	33666498	33668525	+	2028	protein_coding	actin like 10 [Source:HGNC Symbol;Acc:HGNC:16127]	-
ENSG00000187801	2.52599	3.02709	2.79897	1.07599	1.42313	1.66748	ZFP69B	1	40450102	40463718	+	2386	protein_coding	ZFP69 zinc finger protein B [Source:HGNC Symbol;Acc:HGNC:28053]	zf-C2H2
ENSG00000243978	1.04512	0.764437	1.0014	0.533985	0.329003	0.371402	RTL9	X	110358816	110456334	+	5529	protein_coding	retrotransposon Gag like 9 [Source:HGNC Symbol;Acc:HGNC:29245]	-
ENSG00000162924	0.443478	0.454981	0.611104	0.204683	0.276243	0.263117	REL	2	60881521	60931610	+	13170	protein_coding	REL proto-oncogene, NF-kB subunit [Source:HGNC Symbol;Acc:HGNC:9954]	RHD
ENSG00000238279	1.40416	1.91435	1.07495	4.71398	4.68182	5.07569	BX470102.1	1	153533603	153535115	+	531	antisense	novel transcript	-
ENSG00000230979	0.468053	0.302265	0.429979	2.5383	2.28382	2.90039	AC079250.1	2	47690716	47691246	-	531	processed_pseudogene	ribosomal protein L18a (RPL18A) pseudogene	-
ENSG00000257743	0.327342	0.340854	0.237774	0.078636	0.118864	0.0550354	MGAM2	7	142111749	142222324	+	8162	protein_coding	maltase-glucoamylase 2 (putative) [Source:HGNC Symbol;Acc:HGNC:28101]	-
ENSG00000025708	0.355586	0.225606	0.429817	0.966607	0.94971	0.947106	TYMP	22	50525752	50530056	-	3320	protein_coding	thymidine phosphorylase [Source:HGNC Symbol;Acc:HGNC:3148]	-
ENSG00000260924	0.64499	0.777522	0.434517	2.04319	1.42671	2.4425	LINC01311	22	19171395	19172839	+	1445	antisense	long intergenic non-protein coding RNA 1311 [Source:HGNC Symbol;Acc:HGNC:50503]	-
ENSG00000131187	0.381466	0.521677	0.371049	1.20531	1.31387	0.99652	F12	5	177402140	177409576	-	2769	protein_coding	coagulation factor XII [Source:HGNC Symbol;Acc:HGNC:3530]	-
ENSG00000149591	0.793133	0.928788	0.714043	1.7205	1.87308	1.31062	TAGLN	11	117199321	117204782	+	3917	protein_coding	transgelin [Source:HGNC Symbol;Acc:HGNC:11553]	-
ENSG00000120327	1.11965	1.10814	1.5133	0.491872	0.703309	0.598116	PCDHB14	5	141222932	141227759	+	4828	protein_coding	protocadherin beta 14 [Source:HGNC Symbol;Acc:HGNC:8685]	-
ENSG00000133640	0.367448	0.346816	0.253168	0.0802922	0.11723	0.116768	LRRIQ1	12	85036314	85264457	+	8793	protein_coding	leucine rich repeats and IQ motif containing 1 [Source:HGNC Symbol;Acc:HGNC:25708]	-
ENSG00000226284	3.73038	3.11169	2.03474	0.361253	0.796336	0.361189	ARPC3P1	20	49134480	49135012	+	533	processed_pseudogene	actin related protein 2/3 complex subunit 3 pseudogene 1 [Source:HGNC Symbol;Acc:HGNC:16092]	-
ENSG00000198242	64.0703	58.4835	34.0579	101.229	106.563	106.073	RPL23A	17	28719393	28724359	+	2824	protein_coding	ribosomal protein L23a [Source:HGNC Symbol;Acc:HGNC:10317]	-
ENSG00000115841	0.83895	0.6332	0.903913	0.310268	0.303227	0.42788	RMDN2	2	37923187	38067142	+	5999	protein_coding	regulator of microtubule dynamics 2 [Source:HGNC Symbol;Acc:HGNC:26567]	-
ENSG00000248367	2.68773	2.72269	1.45241	8.32905	6.78869	6.04157	AC008610.1	5	180293245	180295253	+	393	antisense	novel transcript	-
ENSG00000128266	0.825218	0.93348	0.832413	2.25642	1.40535	1.55415	GNAZ	22	23070361	23125037	+	3840	protein_coding	G protein subunit alpha z [Source:HGNC Symbol;Acc:HGNC:4395]	-
ENSG00000238000	0.604081	0.743068	0.713497	4.1897	1.93696	2.40642	AC116347.1	5	98213402	98214121	+	720	processed_pseudogene	proteasome (prosome, macropain) activator subunit 2 (PA28 beta) (PSME2) pseudogene	-
ENSG00000188672	0.715065	0.813619	0.72728	2.21592	1.66978	1.42427	RHCE	1	25362249	25430192	-	2433	protein_coding	Rh blood group CcEe antigens [Source:HGNC Symbol;Acc:HGNC:10008]	-
ENSG00000105409	0.363114	0.401994	0.314515	0.814474	0.739085	0.792899	ATP1A3	19	41966582	41997497	-	5989	protein_coding	ATPase Na+/K+ transporting subunit alpha 3 [Source:HGNC Symbol;Acc:HGNC:801]	-
ENSG00000125122	0.597656	1.06735	0.854061	1.89781	1.79292	1.80603	LRRC29	16	67207139	67227048	-	2807	protein_coding	leucine rich repeat containing 29 [Source:HGNC Symbol;Acc:HGNC:13605]	-
ENSG00000260428	1.6171	1.60663	0.74278	3.91906	3.15619	3.59719	SCX	8	144266560	144268481	+	999	protein_coding	scleraxis bHLH transcription factor [Source:HGNC Symbol;Acc:HGNC:32322]	bHLH
ENSG00000163794	1.87575	1.68242	1.57957	3.55225	4.88133	4.68167	UCN	2	27307400	27308445	-	795	protein_coding	urocortin [Source:HGNC Symbol;Acc:HGNC:12516]	-
ENSG00000260918	0.0887629	0.0687869	0.097851	0	0	0	AC107398.3	4	47431960	47438959	+	7000	sense_overlapping	novel transcript, overlapping GABRB1	-
ENSG00000149922	0.138648	0.324041	0.163761	0.695636	0.792492	0.736425	TBX6	16	30085793	30091887	-	3137	protein_coding	T-box 6 [Source:HGNC Symbol;Acc:HGNC:11605]	T-box
ENSG00000274180	0.491427	0.542496	0.463028	0.807002	1.09441	1.32741	NATD1	17	21238870	21253410	-	4931	protein_coding	N-acetyltransferase domain containing 1 [Source:HGNC Symbol;Acc:HGNC:30770]	-
ENSG00000249456	1.23149	0.674786	0.102846	3.58498	2.84057	3.46872	AL731577.2	10	124917143	124942881	+	555	sense_overlapping	novel transcript, sense overlapping ZRANB1	-
ENSG00000272543	1.47938	3.82149	0.679521	14.5175	12.9933	17.5707	MIR4787	3	50675080	50675163	+	84	miRNA	microRNA 4787 [Source:HGNC Symbol;Acc:HGNC:41653]	-
ENSG00000280219	0.284103	0.370249	0.423231	0.158632	0.0674392	0.126883	AC093908.1	4	147487971	147496062	+	8092	TEC	TEC	-
ENSG00000212123	0.103213	0.236992	0.158028	0.924003	0.805785	0.817242	PRR22	19	5782960	5784765	-	1806	protein_coding	proline rich 22 [Source:HGNC Symbol;Acc:HGNC:28354]	-
ENSG00000166106	0.602393	0.35837	0.362219	0.214961	0.0641304	0.0339351	ADAMTS15	11	130448974	130476641	+	5673	protein_coding	ADAM metallopeptidase with thrombospondin type 1 motif 15 [Source:HGNC Symbol;Acc:HGNC:16305]	-
ENSG00000179528	0.910294	0.895788	1.21853	2.20301	2.23353	1.934	LBX2	2	74497517	74503316	-	2389	protein_coding	ladybird homeobox 2 [Source:HGNC Symbol;Acc:HGNC:15525]	Homeobox
ENSG00000234409	2.44959	2.47751	1.35734	4.09677	4.02212	4.45745	CCDC188	22	20148427	20151065	-	1598	protein_coding	coiled-coil domain containing 188 [Source:HGNC Symbol;Acc:HGNC:51899]	-
ENSG00000224094	4.63687	4.12569	5.25361	1.11761	1.65917	0.31926	RPS24P8	3	45159774	45160175	-	402	processed_pseudogene	ribosomal protein S24 pseudogene 8 [Source:HGNC Symbol;Acc:HGNC:37016]	-
ENSG00000183199	2.54484	1.92042	2.20649	0.82702	1.22777	0.974529	HSP90AB3P	4	87891843	87894015	+	2173	processed_pseudogene	heat shock protein 90 alpha family class B member 3, pseudogene [Source:HGNC Symbol;Acc:HGNC:5259]	-
ENSG00000078177	0.492776	0.402549	0.551355	0.137045	0.271271	0.215318	N4BP2	4	40056826	40158252	+	9835	protein_coding	NEDD4 binding protein 2 [Source:HGNC Symbol;Acc:HGNC:29851]	-
ENSG00000262468	0.177967	0.265615	0.217986	0.600525	0.613647	0.563658	LINC01569	16	4243943	4253817	-	5237	lincRNA	long intergenic non-protein coding RNA 1569 [Source:HGNC Symbol;Acc:HGNC:51380]	-
ENSG00000273619	1.95332	1.12128	1.36718	4.99626	4.08471	3.74652	AL121832.2	20	62386303	62386970	-	668	antisense	novel transcript, antisense to RPS21	-
ENSG00000228065	0.420619	0.319567	0.397768	0.166127	0.120727	0.178875	LINC01515	10	65570338	65768835	+	10045	lincRNA	long intergenic non-protein coding RNA 1515 [Source:HGNC Symbol;Acc:HGNC:51210]	-
ENSG00000067606	0.0895069	0.00700641	0.112126	0.30259	0.22234	0.394977	PRKCZ	1	2050470	2185395	+	7636	protein_coding	protein kinase C zeta [Source:HGNC Symbol;Acc:HGNC:9412]	-
ENSG00000204099	0	0.0114099	0	0.109503	0.219834	0.191597	NEU4	2	241808825	241817413	+	4689	protein_coding	neuraminidase 4 [Source:HGNC Symbol;Acc:HGNC:21328]	-
ENSG00000162511	0.664231	0.604623	0.557896	1.5683	1.29642	1.17602	LAPTM5	1	30732469	30757820	-	3274	protein_coding	lysosomal protein transmembrane 5 [Source:HGNC Symbol;Acc:HGNC:29612]	-
ENSG00000092929	0.16832	0.0414094	0.095722	0.240105	0.469314	0.355955	UNC13D	17	75827225	75844717	-	7752	protein_coding	unc-13 homolog D [Source:HGNC Symbol;Acc:HGNC:23147]	-
ENSG00000123570	1.44228	1.41318	2.34533	0.87335	0.808902	0.873194	RAB9B	X	103822322	103832228	-	3748	protein_coding	RAB9B, member RAS oncogene family [Source:HGNC Symbol;Acc:HGNC:14090]	-
ENSG00000187955	0.52455	0.377421	0.402667	0.178141	0.175307	0.18553	COL14A1	8	120059780	120372036	+	8647	protein_coding	collagen type XIV alpha 1 chain [Source:HGNC Symbol;Acc:HGNC:2191]	-
ENSG00000179454	0.577025	0.728715	0.71385	0.214578	0.31534	0.413188	KLHL28	14	44924319	45042322	-	8076	protein_coding	kelch like family member 28 [Source:HGNC Symbol;Acc:HGNC:19741]	-
ENSG00000197587	0.257462	0.277111	0.275938	1.08596	0.670003	0.797709	DMBX1	1	46506996	46514226	+	2896	protein_coding	diencephalon/mesencephalon homeobox 1 [Source:HGNC Symbol;Acc:HGNC:19026]	Homeobox
ENSG00000229413	0	0.486372	0	3.11189	2.38866	3.30579	AC018638.1	7	128653690	128654019	-	330	processed_pseudogene	novel pseudogene	-
ENSG00000273253	0.682792	0.801712	0.171068	1.92356	2.54414	1.98732	AL022328.4	22	50199090	50200837	-	1001	antisense	novel transcript, antisense TRABD	-
ENSG00000260708	2.13296	2.63512	1.53349	5.7477	4.25352	6.03401	AL118516.1	22	46761894	46762563	-	670	antisense	novel transcript, antisense to TBC1D22A	-
ENSG00000163735	0.709964	0.653479	0.719682	1.92194	1.95906	1.08722	CXCL5	4	73995642	73998779	-	2538	protein_coding	C-X-C motif chemokine ligand 5 [Source:HGNC Symbol;Acc:HGNC:10642]	-
ENSG00000248121	6.1044	4.97465	2.70378	10.1341	9.04211	10.47	SMURF2P1	17	30600796	30615980	+	570	transcribed_unprocessed_pseudogene	SMAD specific E3 ubiquitin protein ligase 2 pseudogene 1 [Source:HGNC Symbol;Acc:HGNC:44402]	-
ENSG00000261604	0.696738	0.514226	0.594343	0.205631	0.0728498	0.0513987	AC114947.2	5	43287601	43290839	+	2497	antisense	novel transcript, antisense to HMGCS1	-
ENSG00000272449	0.243504	0.104835	0.0372827	0.712675	0.910916	0.880206	AL139246.5	1	2530064	2547460	+	1531	lincRNA	novel transcript	-
ENSG00000272168	0.313265	0.33818	0.292078	0.120744	0.182513	0.101407	CASC15	6	21664772	22368328	+	13289	lincRNA	cancer susceptibility 15 [Source:HGNC Symbol;Acc:HGNC:28245]	-
ENSG00000101333	0.891489	0.643562	0.802425	0.306961	0.474537	0.325506	PLCB4	20	9068763	9481242	+	6900	protein_coding	phospholipase C beta 4 [Source:HGNC Symbol;Acc:HGNC:9059]	-
ENSG00000259250	6.19048	5.42906	6.4241	2.13153	2.12559	2.84153	AC018904.1	15	58587507	58591676	+	542	antisense	novel transcript, antisense to ADAM10	-
ENSG00000132016	0.566326	0.599099	0.609445	1.30371	1.3264	1.06952	C19orf57	19	13882348	13906452	-	3840	protein_coding	chromosome 19 open reading frame 57 [Source:HGNC Symbol;Acc:HGNC:28153]	-
ENSG00000114631	0.31266	0.073423	0.0261115	0.616577	0.887617	0.733889	PODXL2	3	127629181	127672809	+	2186	protein_coding	podocalyxin like 2 [Source:HGNC Symbol;Acc:HGNC:17936]	-
ENSG00000275895	0.542046	0.471543	0.441484	3.9021	5.09884	0.744499	U2AF1L5	21	6484623	6499261	-	11119	protein_coding	U2 small nuclear RNA auxiliary factor 1 like 5 [Source:HGNC Symbol;Acc:HGNC:51830]	-
ENSG00000230387	0.450055	0.592682	0.437765	1.42203	1.21426	1.23038	AL118508.1	20	23187961	23190307	+	2347	lincRNA	uncharacterized LOC100505664 [Source:NCBI gene;Acc:100505664]	-
ENSG00000169031	0.0272398	0.129003	0.09384	0.316552	0.186079	0.379795	COL4A3	2	227164565	227314792	+	9124	protein_coding	collagen type IV alpha 3 chain [Source:HGNC Symbol;Acc:HGNC:2204]	-
ENSG00000152404	1.7004	1.55378	1.59396	1.11123	0.575705	0.680957	CWF19L2	11	107326345	107457844	-	3581	protein_coding	CWF19 like cell cycle control factor 2 [Source:HGNC Symbol;Acc:HGNC:26508]	-
ENSG00000071909	0.490373	0.493695	0.471275	0.26496	0.228229	0.10129	MYO3B	2	170178145	170655171	+	8236	protein_coding	myosin IIIB [Source:HGNC Symbol;Acc:HGNC:15576]	-
ENSG00000089250	0.0995055	0.12648	0.156705	0.00489458	0.0231203	0.0489371	NOS1	12	117208142	117452170	-	13113	protein_coding	nitric oxide synthase 1 [Source:HGNC Symbol;Acc:HGNC:7872]	-
ENSG00000199753	10.6516	11.4645	9.7851	55.9306	32.9163	19.2514	SNORD104	17	64146083	64146152	+	70	snoRNA	small nucleolar RNA, C/D box 104 [Source:HGNC Symbol;Acc:HGNC:32768]	-
ENSG00000231351	2.09164	1.69508	2.03453	3.81283	5.28308	7.6243	AC111200.2	2	86930250	86930754	-	505	processed_pseudogene	WW domain binding protein 1 (WBP1) pseudogene	-
ENSG00000257086	0.874102	1.88163	0.602248	2.55828	4.05183	3.7615	AP001453.3	11	64246939	64249494	-	853	lincRNA	novel transcript	-
ENSG00000158373	2.06876	1.53562	1.24514	5.01082	3.41117	3.61009	HIST1H2BD	6	26158146	26171349	+	871	protein_coding	histone cluster 1 H2B family member d [Source:HGNC Symbol;Acc:HGNC:4747]	-
ENSG00000160200	0.0915621	0.0867242	0.0672912	0.274285	0.339543	0.245867	CBS	21	43053191	43076943	-	6786	protein_coding	cystathionine-beta-synthase [Source:HGNC Symbol;Acc:HGNC:1550]	-
ENSG00000186715	0.0117278	0	0	0.0969161	0.148784	0.169573	MST1L	1	16754910	16770237	-	5298	transcribed_unprocessed_pseudogene	macrophage stimulating 1 like [Source:HGNC Symbol;Acc:HGNC:7390]	-
ENSG00000187013	0.121831	0.244775	0.37307	0.79704	1.42671	1.04855	C17orf82	17	61411751	61413280	+	1530	lincRNA	chromosome 17 open reading frame 82 [Source:HGNC Symbol;Acc:HGNC:32699]	-
ENSG00000276040	0.298901	0.246647	0.20594	0.077189	0.0243076	0.0128625	SPATA31A7	9	61190003	61196280	+	4989	protein_coding	SPATA31 subfamily A member 7 [Source:HGNC Symbol;Acc:HGNC:32007]	-
ENSG00000226243	10.9124	8.24566	7.16054	14.953	19.5598	19.5504	RPL37AP1	20	44466564	44466842	-	279	processed_pseudogene	ribosomal protein L37a pseudogene 1 [Source:HGNC Symbol;Acc:HGNC:16548]	-
ENSG00000173275	1.06083	0.963619	1.25297	0.385337	0.69395	0.553823	ZNF449	X	135344796	135363152	+	5330	protein_coding	zinc finger protein 449 [Source:HGNC Symbol;Acc:HGNC:21039]	zf-C2H2
ENSG00000160862	0	0	0	0.190241	0.26959	0.0951037	AZGP1	7	99966720	99976157	-	2699	protein_coding	alpha-2-glycoprotein 1, zinc-binding [Source:HGNC Symbol;Acc:HGNC:910]	-
ENSG00000220785	1.40594	1.13832	0.636147	2.27598	1.90445	2.21056	MTMR9LP	1	32231658	32241620	-	2961	transcribed_unprocessed_pseudogene	myotubularin related protein 9-like, pseudogene [Source:HGNC Symbol;Acc:HGNC:27920]	-
ENSG00000213977	0.763759	0.851063	0.825448	3.01654	1.27146	2.5056	TAX1BP3	17	3662896	3668682	-	1383	protein_coding	Tax1 binding protein 3 [Source:HGNC Symbol;Acc:HGNC:30684]	-
ENSG00000176125	0.436685	0.429726	0.57309	1.86877	1.82636	1.61072	UFSP1	7	100888723	100889718	-	996	protein_coding	UFM1 specific peptidase 1 (inactive) [Source:HGNC Symbol;Acc:HGNC:33821]	-
ENSG00000274213	6.42766	4.76589	8.20111	15.4924	12.8937	12.5392	AC015912.3	17	56914186	56914533	+	348	lincRNA	novel transcript	-
ENSG00000128713	0.883423	1.11566	1.67722	2.34221	2.98866	2.31138	HOXD11	2	176104216	176109754	+	2110	protein_coding	homeobox D11 [Source:HGNC Symbol;Acc:HGNC:5134]	Homeobox
ENSG00000276529	1.82335	2.65693	3.2212	8.11339	7.11746	5.21482	AP001505.1	21	44978832	44979274	+	443	lincRNA	novel transcript	-
ENSG00000159339	0.71106	0.738316	1.07589	0.410458	0.244909	0.151194	PADI4	1	17308195	17364004	+	2971	protein_coding	peptidyl arginine deiminase 4 [Source:HGNC Symbol;Acc:HGNC:18368]	-
ENSG00000110203	0.400578	1.34136	1.39019	3.26431	2.6061	2.39033	FOLR3	11	72114869	72139892	+	1396	protein_coding	folate receptor 3 [Source:HGNC Symbol;Acc:HGNC:3795]	-
ENSG00000070669	0.264994	0.156119	0.243438	0.533055	0.65331	0.619386	ASNS	7	97852118	97872542	-	4455	protein_coding	asparagine synthetase (glutamine-hydrolyzing) [Source:HGNC Symbol;Acc:HGNC:753]	-
ENSG00000161179	1.34612	0.671049	0.813565	1.71983	2.48902	2.48782	YDJC	22	21628089	21630064	-	1754	protein_coding	YdjC chitooligosaccharide deacetylase homolog [Source:HGNC Symbol;Acc:HGNC:27158]	-
ENSG00000170054	0	0	0	0.225554	0.0947057	0.250571	SERPINA9	14	94462717	94479689	-	2561	protein_coding	serpin family A member 9 [Source:HGNC Symbol;Acc:HGNC:15995]	-
ENSG00000142552	0.534359	0.485675	0.490891	1.19595	1.2747	1.47168	RCN3	19	49527618	49546962	+	2093	protein_coding	reticulocalbin 3 [Source:HGNC Symbol;Acc:HGNC:21145]	-
ENSG00000214756	0.604759	0.722304	0.286743	0.987426	1.35168	1.57154	CSKMT	11	62665309	62668496	+	3185	protein_coding	citrate synthase lysine methyltransferase [Source:HGNC Symbol;Acc:HGNC:33113]	-
ENSG00000259571	1.22538	1.48958	1.32436	0.297831	0.211028	0.148889	BLID	11	122115354	122116215	-	862	protein_coding	BH3-like motif containing, cell death inducer [Source:HGNC Symbol;Acc:HGNC:33495]	-
ENSG00000279192	0.937873	0.790737	1.68726	0.201832	0.438557	0.585209	PWAR5	15	24985053	24988232	+	3180	TEC	Prader Willi/Angelman region RNA 5 [Source:HGNC Symbol;Acc:HGNC:30090]	-
ENSG00000187187	0.365616	0.469254	0.285177	0.156769	0.121176	0.178115	ZNF546	19	39984134	40021041	+	9007	protein_coding	zinc finger protein 546 [Source:HGNC Symbol;Acc:HGNC:28671]	zf-C2H2
ENSG00000234593	3.98504	2.94115	3.51145	1.76418	1.19048	0.335975	KAZN-AS1	1	14348955	14391575	-	764	lincRNA	KAZN antisense RNA 1 [Source:HGNC Symbol;Acc:HGNC:53610]	-
ENSG00000020181	0.167193	0.166693	0.121257	0.409038	0.326319	0.454406	ADGRA2	8	37784191	37844896	+	7061	protein_coding	adhesion G protein-coupled receptor A2 [Source:HGNC Symbol;Acc:HGNC:17849]	-
ENSG00000163689	0.374579	0.401752	0.4407	0.210435	0.153913	0.190036	C3orf67	3	58717365	59050084	-	9455	protein_coding	chromosome 3 open reading frame 67 [Source:HGNC Symbol;Acc:HGNC:24763]	-
ENSG00000181004	1.44835	1.21593	1.56337	0.860257	0.689038	0.486146	BBS12	4	122732702	122744943	+	3432	protein_coding	Bardet-Biedl syndrome 12 [Source:HGNC Symbol;Acc:HGNC:26648]	-
ENSG00000150636	0.802766	0.626712	0.727632	0.409089	0.355142	0.165817	CCDC102B	18	68715209	69055189	+	5805	protein_coding	coiled-coil domain containing 102B [Source:HGNC Symbol;Acc:HGNC:26295]	-
ENSG00000181029	0.120564	0.0943745	0.0503438	0.294364	0.352966	0.305631	TRAPPC5	19	7680843	7687703	+	5669	protein_coding	trafficking protein particle complex 5 [Source:HGNC Symbol;Acc:HGNC:23067]	-
ENSG00000204366	1.29239	1.08429	1.24814	2.70423	1.87565	2.9091	ZBTB12	6	31899607	31901992	-	1875	protein_coding	zinc finger and BTB domain containing 12 [Source:HGNC Symbol;Acc:HGNC:19066]	ZBTB
ENSG00000273261	1.60002	0.918471	1.71484	0.183641	0.260237	0	AC092953.2	3	182921240	182921938	-	699	antisense	novel transcript, antisense to ATP11B	-
ENSG00000167077	0.115212	0.158727	0.148177	0.357033	0.37103	0.535454	MEI1	22	41699499	41799456	+	5393	protein_coding	meiotic double-stranded break formation protein 1 [Source:HGNC Symbol;Acc:HGNC:28613]	-
ENSG00000268655	0.389222	0.457012	0.29255	0.73101	1.27762	1.75411	AC008687.4	19	49017496	49020523	-	1756	protein_coding	uncharacterized LOC101059948 [Source:NCBI gene;Acc:101059948]	-
ENSG00000232456	0.706069	0.227987	0.486475	2.09688	1.98098	2.0965	AL355994.2	1	16035178	16040029	-	704	unprocessed_pseudogene	pseudogene similar to part of novel protein FLJ36766	-
ENSG00000069493	0.625181	0.592148	0.615349	0.29522	0.209177	0.359735	CLEC2D	12	9664969	9699555	+	6957	protein_coding	C-type lectin domain family 2 member D [Source:HGNC Symbol;Acc:HGNC:14351]	-
ENSG00000245812	0.734628	0.599264	0.319675	1.07836	1.39608	1.2978	LINC02202	5	159100483	159117478	+	3214	lincRNA	long intergenic non-protein coding RNA 2202 [Source:HGNC Symbol;Acc:HGNC:53068]	-
ENSG00000253954	11.2785	13.4194	13.3751	5.2956	6.0035	6.35359	HMGN1P38	15	92711808	92712110	+	303	processed_pseudogene	high mobility group nucleosome binding domain 1 pseudogene 38 [Source:HGNC Symbol;Acc:HGNC:39422]	-
ENSG00000148541	0.634866	0.641726	0.490245	0.294634	0.287329	0.237566	FAM13C	10	59246129	59363181	-	6753	protein_coding	family with sequence similarity 13 member C [Source:HGNC Symbol;Acc:HGNC:19371]	-
ENSG00000225649	0.545802	0.582758	0.782189	0.135311	0.255665	0.135287	AC064875.1	2	12966784	13007013	-	2846	processed_transcript	uncharacterized LOC100506474 [Source:NCBI gene;Acc:100506474]	-
ENSG00000236814	2.28356	3.56673	4.34196	1.09714	1.39928	1.86481	AC046176.1	8	56050038	56051207	-	1170	processed_pseudogene	proteasome (prosome, macropain) 26S subunit, ATPase, 6 (PSMC6) pseudogene	-
ENSG00000080573	0.193306	0.229856	0.118388	0.399359	0.512031	0.446822	COL5A3	19	9959561	10010471	-	6750	protein_coding	collagen type V alpha 3 chain [Source:HGNC Symbol;Acc:HGNC:14864]	-
ENSG00000215853	0.0696375	0.164895	0	0.431601	0.441725	0.377584	RPTN	1	152153595	152159228	-	3569	protein_coding	repetin [Source:HGNC Symbol;Acc:HGNC:26809]	-
ENSG00000271533	1.19716	1.48089	0.975855	0.57477	0.42782	0.713981	Z83843.1	X	74209976	74213660	-	3685	sense_intronic	novel transcript, sense intronic FTX	-
ENSG00000250722	0.327711	0.244554	0.351229	0.0564194	0.0852817	0.112819	SELENOP	5	42799880	42887392	-	5688	protein_coding	selenoprotein P [Source:HGNC Symbol;Acc:HGNC:10751]	-
ENSG00000132881	1.32714	1.80068	1.18223	2.24328	4.04235	2.90743	CPLANE2	1	16231700	16237162	-	1545	protein_coding	ciliogenesis and planar polarity effector 2 [Source:HGNC Symbol;Acc:HGNC:28127]	-
ENSG00000125735	0.325105	0.414302	0.334498	0.792545	0.901027	0.658098	TNFSF14	19	6661253	6670588	-	4778	protein_coding	TNF superfamily member 14 [Source:HGNC Symbol;Acc:HGNC:11930]	-
ENSG00000159915	1.02764	0.805617	0.958139	0.396092	0.44904	0.443543	ZNF233	19	44259880	44275317	+	4051	protein_coding	zinc finger protein 233 [Source:HGNC Symbol;Acc:HGNC:30946]	zf-C2H2
ENSG00000096654	1.05481	1.37094	1.37123	0.370047	0.563236	0.760517	ZNF184	6	27450743	27473118	-	3122	protein_coding	zinc finger protein 184 [Source:HGNC Symbol;Acc:HGNC:12975]	zf-C2H2
ENSG00000130226	0.183097	0.315314	0.269125	0.113481	0.0982744	0.118188	DPP6	7	153887097	154894285	+	13574	protein_coding	dipeptidyl peptidase like 6 [Source:HGNC Symbol;Acc:HGNC:3010]	-
ENSG00000164989	0.235182	0.233321	0.291199	0.126749	0.0648613	0.116166	CCDC171	9	15553086	16061663	+	12153	protein_coding	coiled-coil domain containing 171 [Source:HGNC Symbol;Acc:HGNC:29828]	-
ENSG00000162643	1.2354	0.995556	1.17855	0.621703	0.602798	0.458015	WDR63	1	84999147	85133138	+	3923	protein_coding	WD repeat domain 63 [Source:HGNC Symbol;Acc:HGNC:30711]	-
ENSG00000151320	0.116415	0.113786	0.109835	0.0227506	0.0245636	0.0617406	AKAP6	14	32329273	32837681	+	19748	protein_coding	A-kinase anchoring protein 6 [Source:HGNC Symbol;Acc:HGNC:376]	-
ENSG00000198848	0.0423112	0.273243	0.349825	0.961538	0.846458	0.546231	CES1	16	55802851	55833337	-	2937	protein_coding	carboxylesterase 1 [Source:HGNC Symbol;Acc:HGNC:1863]	-
ENSG00000277011	0.900996	0.716131	1.17789	2.21937	2.02907	1.89686	AC148477.4	12	132282814	132284606	+	1793	lincRNA	novel transcript	-
ENSG00000271943	1.61387	3.01087	2.96518	0.555694	0.393736	0.416696	AC098614.4	3	27638315	27638776	+	462	lincRNA	novel transcript	-
ENSG00000130475	0.152771	0.18792	0.0801963	0.484695	0.340767	0.405719	FCHO1	19	17747718	17788568	+	5694	protein_coding	FCH domain only 1 [Source:HGNC Symbol;Acc:HGNC:29002]	-
ENSG00000113361	0	0	0.00922203	0.0777721	0.0685753	0.041471	CDH6	5	31193750	31329146	+	12379	protein_coding	cadherin 6 [Source:HGNC Symbol;Acc:HGNC:1765]	-
ENSG00000272604	0.915863	0.871621	0.774938	0.224067	0.211683	0.423162	AC073073.2	7	105571083	105573660	+	2578	antisense	novel transcript, antisense to EFCAB10	-
ENSG00000174586	0.207273	0.247117	0.10253	0.757609	0.466784	0.494005	ZNF497	19	58354357	58362848	-	3897	protein_coding	zinc finger protein 497 [Source:HGNC Symbol;Acc:HGNC:23714]	zf-C2H2
ENSG00000239653	0.733668	0.283189	0.395096	0	0.0987546	0.104513	PSMD6-AS2	3	64004022	64012148	+	2456	antisense	PSMD6 antisense RNA 2 [Source:HGNC Symbol;Acc:HGNC:44125]	-
ENSG00000261360	0	0	0.0612225	0.458939	0.346859	0.114714	AC010491.1	5	14661808	14664604	-	2797	antisense	novel transcript, antisense to FAM105B	-
ENSG00000232774	1.10075	1.27047	1.22636	0.459657	0.59424	0.507952	FLJ22447	14	61570540	61658696	+	2653	lincRNA	uncharacterized LOC400221 [Source:NCBI gene;Acc:400221]	-
ENSG00000255508	0.263027	0.308837	0.263597	0.629847	0.723377	0.543301	AP002990.1	11	62559603	62591531	-	5197	protein_coding	novel transcript	-
ENSG00000121690	1.36374	0.772112	1.42442	0.405242	0.656305	0.482345	DEPDC7	11	33015864	33033582	+	3326	protein_coding	DEP domain containing 7 [Source:HGNC Symbol;Acc:HGNC:29899]	-
ENSG00000139725	0.100524	0.12118	0.0554083	0.301132	0.313918	0.290696	RHOF	12	121777754	121803403	-	6181	protein_coding	ras homolog family member F, filopodia associated [Source:HGNC Symbol;Acc:HGNC:15703]	-
ENSG00000154898	0.137313	0.0919598	0.287326	0.01576	0.0446669	0.039393	CCDC144CP	17	20321164	20403557	+	8145	transcribed_processed_pseudogene	coiled-coil domain containing 144C, pseudogene [Source:HGNC Symbol;Acc:HGNC:29073]	-
ENSG00000212829	11.0699	8.30187	6.72491	4.42639	2.09087	3.688	RPS26P3	9	9090898	9091245	+	348	processed_pseudogene	ribosomal protein S26 pseudogene 3 [Source:HGNC Symbol;Acc:HGNC:23411]	-
ENSG00000204228	1.32652	1.5534	1.3161	2.90494	3.46931	2.74002	HSD17B8	6	33204642	33206831	+	1171	protein_coding	hydroxysteroid 17-beta dehydrogenase 8 [Source:HGNC Symbol;Acc:HGNC:3554]	-
ENSG00000276345	2.35102	1.59057	0.925618	3.20913	5.98159	3.55543	AC004556.1	KI270721.1	2585	11802	+	740	protein_coding	39S ribosomal protein L23, mitochondrial-like [Source:NCBI gene;Acc:107987373]	-
ENSG00000107099	0.184815	0.194069	0.178064	0.0419069	0.0879793	0.0791433	DOCK8	9	214854	465259	+	13784	protein_coding	dedicator of cytokinesis 8 [Source:HGNC Symbol;Acc:HGNC:19191]	-
ENSG00000166823	0.419648	0.790432	0.674645	1.57138	1.33096	1.40857	MESP1	15	89748661	89751310	-	2369	protein_coding	mesoderm posterior bHLH transcription factor 1 [Source:HGNC Symbol;Acc:HGNC:29658]	bHLH
ENSG00000155367	0.454007	0.484003	0.556101	1.11661	1.18148	1.04943	PPM1J	1	112709994	112715477	-	2874	protein_coding	protein phosphatase, Mg2+/Mn2+ dependent 1J [Source:HGNC Symbol;Acc:HGNC:20785]	-
ENSG00000251495	2.52065	3.03859	1.50515	5.20752	5.16569	7.41939	PPIAP11	5	82009602	82010094	-	493	processed_pseudogene	peptidylprolyl isomerase A pseudogene 11 [Source:HGNC Symbol;Acc:HGNC:9263]	-
ENSG00000203785	0	0	0	0.0874423	0.908703	0.874267	SPRR2E	1	153093135	153106184	-	734	protein_coding	small proline rich protein 2E [Source:HGNC Symbol;Acc:HGNC:11265]	-
ENSG00000108622	0.440667	0.824868	0.404821	1.30622	1.04705	1.36535	ICAM2	17	64002594	64020634	-	3243	protein_coding	intercellular adhesion molecule 2 [Source:HGNC Symbol;Acc:HGNC:5345]	-
ENSG00000163202	0.608164	1.9201	1.30362	4.1881	4.15446	3.03583	LCE3D	1	152579381	152580504	-	613	protein_coding	late cornified envelope 3D [Source:HGNC Symbol;Acc:HGNC:16615]	-
ENSG00000226360	1.33417	2.05142	0.787911	3.54383	4.55695	3.44477	RPL10AP6	3	61742455	61743106	-	652	processed_pseudogene	ribosomal protein L10a pseudogene 6 [Source:HGNC Symbol;Acc:HGNC:36504]	-
ENSG00000272523	4.84532	3.31313	2.48742	7.94923	8.9006	7.06472	LINC01023	5	108727825	108728260	-	436	lincRNA	long intergenic non-protein coding RNA 1023 [Source:HGNC Symbol;Acc:HGNC:49004]	-
ENSG00000141736	0.174585	0.186613	0.132731	0.267402	0.387746	0.422793	ERBB2	17	39687914	39730426	+	10321	protein_coding	erb-b2 receptor tyrosine kinase 2 [Source:HGNC Symbol;Acc:HGNC:3430]	-
ENSG00000170909	0.298148	0.847184	0.493011	1.57069	1.16383	1.53962	OSCAR	19	54094668	54102692	-	2084	protein_coding	osteoclast associated, immunoglobulin-like receptor [Source:HGNC Symbol;Acc:HGNC:29960]	-
ENSG00000197566	0.622561	0.662192	0.661632	0.252191	0.17869	0.403434	ZNF624	17	16620737	16653856	-	5090	protein_coding	zinc finger protein 624 [Source:HGNC Symbol;Acc:HGNC:29254]	zf-C2H2
ENSG00000216937	0.454339	0.458276	0.429306	0.308409	0.183686	0.147474	CCDC7	10	32446140	32882874	+	9573	protein_coding	coiled-coil domain containing 7 [Source:HGNC Symbol;Acc:HGNC:26533]	-
ENSG00000145107	1.24334	0.732503	1.1422	2.23068	1.75616	2.53441	TM4SF19	3	196319342	196338503	-	1899	protein_coding	transmembrane 4 L six family member 19 [Source:HGNC Symbol;Acc:HGNC:25167]	-
ENSG00000081052	0.166497	0.111505	0.124628	0.280274	0.330979	0.305699	COL4A4	2	227002711	227164453	-	10076	protein_coding	collagen type IV alpha 4 chain [Source:HGNC Symbol;Acc:HGNC:2206]	-
ENSG00000221949	0.128111	0.275778	0.0882677	0.661677	0.625106	0.826949	LINC01465	12	62601751	62603690	-	1940	lincRNA	long intergenic non-protein coding RNA 1465 [Source:HGNC Symbol;Acc:HGNC:26364]	-
ENSG00000255330	0.124658	0.112005	0.0298743	0.00559863	0.00528919	0.0223905	AL096711.2	6	127438406	127519001	-	11464	protein_coding	novel transcript	-
ENSG00000183831	0.533614	0.624882	0.68629	0.198435	0.208297	0.176355	ANKRD45	1	173609561	173669862	-	2911	protein_coding	ankyrin repeat domain 45 [Source:HGNC Symbol;Acc:HGNC:24786]	-
ENSG00000250988	1.71119	2.64202	1.6262	4.2057	4.37634	3.59554	SNHG21	15	82750564	82757206	+	1053	antisense	small nucleolar RNA host gene 21 [Source:HGNC Symbol;Acc:HGNC:50284]	-
ENSG00000145416	0.405442	0.236162	0.284824	0.110862	0.145464	0.141631	2023-03-01	4	163524298	164384050	-	10421	protein_coding	membrane associated ring-CH-type finger 1 [Source:HGNC Symbol;Acc:HGNC:26077]	-
ENSG00000217930	0.312887	0.471473	0.263482	0.75414	1.06869	1.05022	PAM16	16	4331549	4355607	-	2383	protein_coding	presequence translocase associated motor 16 [Source:HGNC Symbol;Acc:HGNC:29679]	-
ENSG00000278709	0	0.0823725	0.0439413	0.296456	0.420106	0.296403	NKILA	20	57710183	57712780	+	2598	antisense	NF-kappaB interacting lncRNA [Source:HGNC Symbol;Acc:HGNC:51599]	-
ENSG00000160013	0.245312	0.543157	0.160969	0.814501	0.718185	0.995324	PTGIR	19	46620468	46625118	-	3546	protein_coding	prostaglandin I2 receptor [Source:HGNC Symbol;Acc:HGNC:9602]	-
ENSG00000073150	0.140212	0.137978	0.147208	0.620722	0.527773	0.35168	PANX2	22	50170731	50180294	+	3102	protein_coding	pannexin 2 [Source:HGNC Symbol;Acc:HGNC:8600]	-
ENSG00000165434	0.443815	0.45494	0.59539	0.181924	0.329988	0.218269	PGM2L1	11	74330318	74398473	-	8820	protein_coding	phosphoglucomutase 2 like 1 [Source:HGNC Symbol;Acc:HGNC:20898]	-
ENSG00000107186	0.418894	0.30374	0.47596	0.153724	0.22591	0.216314	MPDZ	9	13105704	13279590	-	11273	protein_coding	multiple PDZ domain crumbs cell polarity complex component [Source:HGNC Symbol;Acc:HGNC:7208]	-
ENSG00000274642	1.60252	2.06979	1.87366	4.43936	3.76749	3.68627	AC244669.2	1	120197085	120319680	+	853	unprocessed_pseudogene	phosphodiesterase 4D interacting protein (PDE4DIP) pseudogene	-
ENSG00000173928	0.553451	0.508322	0.50843	0.952831	1.65631	1.56236	SWSAP1	19	11374685	11376951	+	1684	protein_coding	SWIM-type zinc finger 7 associated protein 1 [Source:HGNC Symbol;Acc:HGNC:26638]	-
ENSG00000184986	0.358968	0.393389	0.0599577	0.640478	1.05093	1.24703	TMEM121	14	105526603	105530202	+	1904	protein_coding	transmembrane protein 121 [Source:HGNC Symbol;Acc:HGNC:20511]	-
ENSG00000167550	1.15598	1.53452	1.32744	2.58721	2.82025	2.93496	RHEBL1	12	49064685	49070025	-	1290	protein_coding	RHEB like 1 [Source:HGNC Symbol;Acc:HGNC:21166]	-
ENSG00000259953	0.629563	0.431459	0.637367	0.265437	0.213151	0.225581	AL138756.1	9	112032555	112037730	-	4836	sense_overlapping	novel transcript, overlapping SUSD1	-
ENSG00000203896	0.730989	0.608442	0.4253	1.25848	1.11759	1.50991	LIME1	20	63736283	63739103	+	2550	protein_coding	Lck interacting transmembrane adaptor 1 [Source:HGNC Symbol;Acc:HGNC:26016]	-
ENSG00000235782	0.248868	0.285719	0.304832	0.77122	1.6191	1.97055	AL031429.1	1	70947379	70951493	+	749	antisense	novel transcript	-
ENSG00000178662	0.232416	0.208639	0.249852	0.0664047	0.120643	0.10725	CSRNP3	2	165469647	165689407	+	12565	protein_coding	cysteine and serine rich nuclear protein 3 [Source:HGNC Symbol;Acc:HGNC:30729]	-
ENSG00000179044	0.363475	0.452072	0.630715	1.08466	0.926181	1.18874	EXOC3L1	16	67184366	67190204	-	3077	protein_coding	exocyst complex component 3 like 1 [Source:HGNC Symbol;Acc:HGNC:27540]	-
ENSG00000137766	0.0258175	0.0185253	0.0395289	0	0	0	UNC13C	15	53978201	54633414	+	14440	protein_coding	unc-13 homolog C [Source:HGNC Symbol;Acc:HGNC:23149]	-
ENSG00000163220	0	0.0927226	0.098925	2.11347	0.840697	0.667292	S100A9	1	153357854	153361027	+	577	protein_coding	S100 calcium binding protein A9 [Source:HGNC Symbol;Acc:HGNC:10499]	-
ENSG00000227372	0.0512393	0.00551499	0.0176517	0.158786	0.118758	0.0926087	TP73-AS1	1	3735511	3747373	-	9701	transcribed_unitary_pseudogene	TP73 antisense RNA 1 [Source:HGNC Symbol;Acc:HGNC:29052]	-
ENSG00000272476	0.289669	0.561199	0.44351	1.09714	1.13073	0.92243	AL024507.2	6	107957413	107959986	+	2574	antisense	novel transcript, antisense to SEC63	-
ENSG00000235027	0.585879	0.610681	0.538221	0.891869	1.65506	1.65603	AC068580.3	11	1760348	1762486	+	2015	antisense	novel transcript	-
ENSG00000226445	1.07784	0.764299	0.990159	2.42322	2.35116	2.35731	BX322234.1	6	169213254	169239565	+	980	antisense	uncharacterized LOC101929523 [Source:NCBI gene;Acc:101929523]	-
ENSG00000246067	0.409282	0.506596	0.587482	1.42687	1.24815	0.87182	RAB30-AS1	11	83072066	83106719	+	2429	lincRNA	RAB30 antisense RNA 1 (head to head) [Source:HGNC Symbol;Acc:HGNC:48672]	-
ENSG00000268996	1.22808	0.771648	1.15867	2.39999	2.00822	1.95393	MAN1B1-DT	9	137084946	137086817	-	1872	antisense	MAN1B1 divergent transcript [Source:HGNC Symbol;Acc:HGNC:48715]	-
ENSG00000167723	0.203302	0.147702	0.122564	0.374071	0.371996	0.282143	TRPV3	17	3510502	3557995	-	9780	protein_coding	transient receptor potential cation channel subfamily V member 3 [Source:HGNC Symbol;Acc:HGNC:18084]	-
ENSG00000169583	0.263951	0.318187	0.24248	0.981553	1.18489	1.09042	CLIC3	9	136994635	136996803	-	1177	protein_coding	chloride intracellular channel 3 [Source:HGNC Symbol;Acc:HGNC:2064]	-
ENSG00000164362	0.297034	0.20926	0.124032	0.557868	0.474331	0.585657	TERT	5	1253147	1295069	-	4602	protein_coding	telomerase reverse transcriptase [Source:HGNC Symbol;Acc:HGNC:11730]	-
ENSG00000229419	0.338986	0.377734	0.457957	0.0823911	0.214053	0.144159	RALGAPA1P1	9	105520128	105526359	+	6232	processed_pseudogene	Ral GTPase activating protein catalytic alpha subunit 1 pseudogene 1 [Source:HGNC Symbol;Acc:HGNC:23203]	-
ENSG00000228157	0.120376	0.0863754	0.055292	0.435207	0.31326	0.393689	AC007952.2	17	19092974	19096837	+	3097	processed_transcript	novel transcript	-
ENSG00000188372	0.526172	0.275778	0.357274	1.22883	0.714407	0.968712	ZP3	7	76397518	76442071	+	2716	protein_coding	zona pellucida glycoprotein 3 [Source:HGNC Symbol;Acc:HGNC:13189]	-
ENSG00000108018	0.342972	0.284579	0.36663	0.0772975	0.146051	0.20609	SORCS1	10	106573663	107164534	-	9964	protein_coding	sortilin related VPS10 domain containing receptor 1 [Source:HGNC Symbol;Acc:HGNC:16697]	-
ENSG00000169744	0.24471	0.24902	0.275896	0.0114899	0.086839	0.0919029	LDB2	4	16501541	16898809	-	5586	protein_coding	LIM domain binding 2 [Source:HGNC Symbol;Acc:HGNC:6533]	-
ENSG00000159166	0.0178444	0	0.0327856	0.165894	0.296037	0.147435	LAD1	1	201373244	201399915	-	3482	protein_coding	ladinin 1 [Source:HGNC Symbol;Acc:HGNC:6472]	-
ENSG00000173432	0	0	0	0.564421	0.228525	0.644937	SAA1	11	18266174	18269977	+	796	protein_coding	serum amyloid A1 [Source:HGNC Symbol;Acc:HGNC:10513]	-
ENSG00000224785	0.206769	0.326406	0.126633	0	0	0	AC006026.1	7	23562459	23564261	-	1803	processed_pseudogene	ATP-binding cassette, sub-family E (OABP), member 1 (ABCE1) pseudogene	-
ENSG00000127507	0.475626	0.074462	0.205228	0.0521084	0.0351631	0.104198	ADGRE2	19	14732393	14778541	-	8622	protein_coding	adhesion G protein-coupled receptor E2 [Source:HGNC Symbol;Acc:HGNC:3337]	-
ENSG00000100429	0.062749	0.0972548	0.0345868	0.220381	0.355165	0.220342	HDAC10	22	50245183	50251405	-	4951	protein_coding	histone deacetylase 10 [Source:HGNC Symbol;Acc:HGNC:18128]	-
ENSG00000106789	0.249971	0.336896	0.129795	0.550105	0.583338	0.527558	CORO2A	9	98120975	98192640	-	5717	protein_coding	coronin 2A [Source:HGNC Symbol;Acc:HGNC:2255]	-
ENSG00000223855	0.141778	0.274677	0.195367	0.659035	0.536136	0.530795	HRAT92	7	520391	525232	+	3506	lincRNA	heart tissue-associated transcript 92 [Source:NCBI gene;Acc:441307]	-
ENSG00000273119	5.17041	3.99146	6.38769	3.13086	2.43585	1.47308	AP005229.2	18	11390033	11390729	-	697	lincRNA	novel transcript	-
ENSG00000277156	1.18351	0.713346	1.35904	2.01717	3.46487	2.44462	AL589743.5	14	19267115	19268164	+	1050	processed_pseudogene	translocase of outer mitochondrial membrane 40 homolog (yeast) (TOMM40) pseudogene	-
ENSG00000228929	5.05266	2.70444	2.63445	6.4888	9.32851	7.05178	RPS13P2	1	52772194	52772648	-	455	processed_pseudogene	ribosomal protein S13 pseudogene 2 [Source:HGNC Symbol;Acc:HGNC:36364]	-
ENSG00000187010	0.375092	0.371422	0.258435	0.736173	0.732089	0.910368	RHD	1	25272393	25330445	+	3313	protein_coding	Rh blood group D antigen [Source:HGNC Symbol;Acc:HGNC:10009]	-
ENSG00000281741	0.228434	0.0491736	0	1.23882	0.445848	0.64879	AC241377.3	1	120913151	120914238	-	1088	TEC	uncharacterized LOC100996720 [Source:NCBI gene;Acc:100996720]	-
ENSG00000135116	0	0.00780694	0	0.0561938	0.0796319	0.0936396	HRK	12	116856144	116881441	-	6853	protein_coding	harakiri, BCL2 interacting protein [Source:HGNC Symbol;Acc:HGNC:5185]	-
ENSG00000137673	0.213979	0.0460619	0.368573	0.828877	0.626452	0.77348	MMP7	11	102520508	102530753	-	2323	protein_coding	matrix metallopeptidase 7 [Source:HGNC Symbol;Acc:HGNC:7174]	-
ENSG00000229915	0.412394	0.828554	0.631413	3.26593	3.08542	1.70366	AC016999.1	2	238427077	238427729	-	452	antisense	novel transcript	-
ENSG00000037965	1.61174	2.01089	1.81301	0.679541	0.898776	1.01913	HOXC8	12	54009106	54012362	+	1889	protein_coding	homeobox C8 [Source:HGNC Symbol;Acc:HGNC:5129]	Homeobox
ENSG00000138271	0.365925	0.661672	1.10932	0.113397	0.0357098	0.264546	GPR87	3	151294086	151316952	-	1698	protein_coding	G protein-coupled receptor 87 [Source:HGNC Symbol;Acc:HGNC:4538]	-
ENSG00000205927	0.963894	0.750162	0.408686	1.11056	1.46523	1.70383	OLIG2	21	33025845	33029196	+	3352	protein_coding	oligodendrocyte transcription factor 2 [Source:HGNC Symbol;Acc:HGNC:9398]	bHLH
ENSG00000235609	0.607822	0.55044	0.471733	0.313931	0.245446	0.194819	AF127577.4	21	14818843	15014430	-	5929	lincRNA	novel transcript	-
ENSG00000128604	0.170425	0.0611439	0.273983	0.557472	0.498942	0.425364	IRF5	7	128937612	128950035	+	4375	protein_coding	interferon regulatory factor 5 [Source:HGNC Symbol;Acc:HGNC:6120]	IRF
ENSG00000171714	0.312852	0.36863	0.363035	0.161584	0.160687	0.127543	ANO5	11	21799934	22283357	+	7547	protein_coding	anoctamin 5 [Source:HGNC Symbol;Acc:HGNC:27337]	-
ENSG00000261888	0.0233938	0.100717	0.0429817	0.507468	0.228296	0.314091	AC144831.1	17	83104255	83106910	+	2656	lincRNA	novel transcript	-
ENSG00000165171	1.3958	0.655559	0.81598	2.27195	2.10511	2.00945	METTL27	7	73834590	73842535	-	1469	protein_coding	methyltransferase like 27 [Source:HGNC Symbol;Acc:HGNC:19068]	-
ENSG00000128606	0.720328	0.660258	0.875194	0.264027	0.226759	0.335975	LRRC17	7	102912991	102944949	+	2674	protein_coding	leucine rich repeat containing 17 [Source:HGNC Symbol;Acc:HGNC:16895]	-
ENSG00000221843	0.0643994	0.110903	0.0904812	0.0273917	0.00739365	0.0352116	C2orf16	2	27537386	27582721	+	16402	protein_coding	chromosome 2 open reading frame 16 [Source:HGNC Symbol;Acc:HGNC:25275]	-
ENSG00000236824	6.21341	8.02514	6.27877	2.24639	2.42541	0.641712	BCYRN1	2	47335315	47335514	+	200	scRNA	brain cytoplasmic RNA 1 [Source:HGNC Symbol;Acc:HGNC:1022]	-
ENSG00000185837	0	0	0.0904592	0.406863	0.864846	1.22037	HDHD5-AS1	22	17159384	17165445	+	631	antisense	HDHD5 antisense RNA 1 [Source:HGNC Symbol;Acc:HGNC:1842]	-
ENSG00000276085	0.296078	0.3642	0.31085	1.0049	0.908085	1.22314	CCL3L1	17	36194869	36196758	-	1469	protein_coding	C-C motif chemokine ligand 3 like 1 [Source:HGNC Symbol;Acc:HGNC:10628]	-
ENSG00000197576	0.391228	0.520616	0.098019	1.57977	0.867706	0.881574	HOXA4	7	27128507	27130799	-	1747	protein_coding	homeobox A4 [Source:HGNC Symbol;Acc:HGNC:5105]	Homeobox
ENSG00000214866	0.110855	0.357946	0.127296	0.429411	0.67613	1.11627	DCDC2C	2	3703592	3847411	+	2242	protein_coding	doublecortin domain containing 2C [Source:HGNC Symbol;Acc:HGNC:32696]	-
ENSG00000276334	0.498299	0.528078	0.845104	0.079189	0.0748122	0.197937	AL133243.2	2	32521927	32523547	+	1621	sense_intronic	novel transcript, sense intronic to BIRC6	-
ENSG00000163611	0.312979	0.215594	0.273143	0.0646595	0.0916287	0.137377	SPICE1	3	113442718	113515187	-	7941	protein_coding	spindle and centriole associated protein 1 [Source:HGNC Symbol;Acc:HGNC:25083]	-
ENSG00000164904	0.22129	0.184589	0.19376	0.121436	0.0708593	0.0999886	ALDH7A1	5	126531200	126595418	-	17970	protein_coding	aldehyde dehydrogenase 7 family member A1 [Source:HGNC Symbol;Acc:HGNC:877]	-
ENSG00000143434	0.192531	0.24867	0.196522	0.519295	0.480156	0.430828	SEMA6C	1	151131685	151146664	-	5809	protein_coding	semaphorin 6C [Source:HGNC Symbol;Acc:HGNC:10740]	-
ENSG00000264112	0.566604	0.791652	0.608903	0.276078	0.386013	0.320194	AC015813.1	17	57989039	57994850	-	5812	lincRNA	novel transcript	-
ENSG00000169627	0.773831	0.195974	0.710883	1.50465	2.30992	1.12829	BOLA2B	16	30192934	30194306	-	1365	protein_coding	bolA family member 2B [Source:HGNC Symbol;Acc:HGNC:32479]	-
ENSG00000183054	0.233429	0.180896	0.0986426	0.0048225	0.0683394	0.0771463	RGPD6	2	110513812	110577185	-	13309	protein_coding	RANBP2-like and GRIP domain containing 6 [Source:HGNC Symbol;Acc:HGNC:32419]	-
ENSG00000183691	0.197042	0.565549	0.784394	1.323	1.57036	1.1871	NOG	17	56593699	56595590	+	1892	protein_coding	noggin [Source:HGNC Symbol;Acc:HGNC:7866]	-
ENSG00000100557	0.786699	0.820686	0.416945	0.343808	0.310042	0.140624	CCDC198	14	57469301	57493867	-	4107	protein_coding	coiled-coil domain containing 198 [Source:HGNC Symbol;Acc:HGNC:20189]	-
ENSG00000272425	0.457709	0.640435	0.683275	0.14775	0.111667	0.206813	AC009902.3	8	81275399	81277570	-	2172	lincRNA	novel transcript	-
ENSG00000160460	0.118361	0.143608	0.074136	0.205625	0.320266	0.244483	SPTBN4	19	40466241	40576464	+	11549	protein_coding	spectrin beta, non-erythrocytic 4 [Source:HGNC Symbol;Acc:HGNC:14896]	-
ENSG00000183023	0.0906984	0.124466	0.0989431	0.0175666	0.0497872	0.0497633	SLC8A1	2	40097270	40611053	-	21922	protein_coding	solute carrier family 8 member A1 [Source:HGNC Symbol;Acc:HGNC:11068]	-
ENSG00000146054	0.169349	0.167692	0.23336	0.419838	0.41316	0.393528	TRIM7	5	181193924	181205293	-	7338	protein_coding	tripartite motif containing 7 [Source:HGNC Symbol;Acc:HGNC:16278]	-
ENSG00000273014	4.08084	4.64733	6.16752	1.63176	2.82622	1.2236	AC018645.2	7	32758882	32759353	+	472	lincRNA	novel transcript	-
ENSG00000240914	0.404124	0.173987	0.37125	1.56543	1.5775	1.56515	RPL15P2	14	94800849	94801463	-	615	processed_pseudogene	ribosomal protein L15 pseudogene 2 [Source:HGNC Symbol;Acc:HGNC:19803]	-
ENSG00000257027	1.48646	1.02394	0.97864	0.486232	0.411005	0.639665	AC010186.3	12	9658567	9662085	+	2508	sense_intronic	novel transcript	-
ENSG00000115290	0.987255	1.22991	0.906947	0.455658	0.32798	0.62913	GRB14	2	164492812	164621848	-	2958	protein_coding	growth factor receptor bound protein 14 [Source:HGNC Symbol;Acc:HGNC:4565]	-
ENSG00000277342	1.17901	2.33495	1.62466	0.121789	0.230115	0.487068	AC048344.4	12	32109076	32109602	+	527	sense_intronic	novel transcript, sense intronic to BICD1	-
ENSG00000160201	1.21897	0.149256	4.36625	0.138624	0.130962	0.230998	U2AF1	21	43092956	43107587	-	11112	protein_coding	U2 small nuclear RNA auxiliary factor 1 [Source:HGNC Symbol;Acc:HGNC:12453]	-
ENSG00000270419	1.10954	0.358265	0.318525	1.86244	2.16555	1.71887	CAHM	6	163413065	163413960	-	896	lincRNA	colon adenocarcinoma hypermethylated [Source:HGNC Symbol;Acc:HGNC:42860]	-
ENSG00000176595	0	0	0	0.0382609	0.081329	0.0382541	KBTBD11	8	1973878	2006936	+	6710	protein_coding	kelch repeat and BTB domain containing 11 [Source:HGNC Symbol;Acc:HGNC:29104]	-
ENSG00000234851	4.88102	8.63285	4.60516	2.72538	1.93106	2.99738	RPL23AP42	3	161429127	161429597	-	471	processed_pseudogene	ribosomal protein L23a pseudogene 42 [Source:HGNC Symbol;Acc:HGNC:35942]	-
ENSG00000270392	1.27696	1.24421	1.11134	0.485969	0.590284	0.381765	PFN1P2	1	120432204	120434052	-	1849	transcribed_processed_pseudogene	profilin 1 pseudogene 2 [Source:HGNC Symbol;Acc:HGNC:24298]	-
ENSG00000072818	0.267927	0.194654	0.169216	0.631362	0.310489	0.44101	ACAP1	17	7336529	7351478	+	7421	protein_coding	ArfGAP with coiled-coil, ankyrin repeat and PH domains 1 [Source:HGNC Symbol;Acc:HGNC:16467]	-
ENSG00000162086	0.547131	0.484381	0.368119	0.222884	0.150404	0.302432	ZNF75A	16	3305406	3318852	+	8063	protein_coding	zinc finger protein 75a [Source:HGNC Symbol;Acc:HGNC:13146]	zf-C2H2
ENSG00000260398	0.69516	0.598572	1.29243	0.256457	0.323044	0.512823	AC068700.1	8	78605952	78609705	+	3754	sense_overlapping	novel transcript, overlapping to PKIA	-
ENSG00000268670	1.54427	0.938613	0.751049	2.06436	2.5708	4.50324	AC016586.1	19	4061615	4062749	-	684	sense_intronic	novel transcript, sense intronic to ZBTB7A	-
ENSG00000259091	0.361507	0.440977	0.470475	0.108916	0.161694	0.171123	LINC00517	14	37896060	37902372	-	4125	antisense	long intergenic non-protein coding RNA 517 [Source:HGNC Symbol;Acc:HGNC:19831]	-
ENSG00000160221	0.77355	1.54744	1.04799	3.38993	2.97381	1.66238	GATD3A	21	44133605	44210114	+	7952	protein_coding	glutamine amidotransferase like class 1 domain containing 3A [Source:HGNC Symbol;Acc:HGNC:1273]	-
ENSG00000062096	0.225532	0.194196	0.0776948	0	0	0	ARSF	X	3041471	3112726	+	2204	protein_coding	arylsulfatase F [Source:HGNC Symbol;Acc:HGNC:721]	-
ENSG00000255642	1.02728	0.627744	0.730621	0.205385	0.161694	0.342247	PABPC1P4	12	63822021	63823895	+	1875	processed_pseudogene	poly(A) binding protein cytoplasmic 1 pseudogene 4 [Source:HGNC Symbol;Acc:HGNC:8563]	-
ENSG00000232995	0.634021	0.604947	0.629672	0.354014	0.200668	0.194673	RGS5	1	163244505	163321894	-	3626	antisense	regulator of G protein signaling 5 [Source:NCBI gene;Acc:8490]	-
ENSG00000179083	0.147019	0.253184	0.20259	0	0.0179341	0.0379599	FAM133A	X	93674013	93712274	+	3381	protein_coding	family with sequence similarity 133 member A [Source:HGNC Symbol;Acc:HGNC:26748]	-
ENSG00000188460	0.220725	0.237571	0.506925	0	0	0	ACTBP11	1	223863726	223864851	-	1126	processed_pseudogene	actin, beta pseudogene 11 [Source:HGNC Symbol;Acc:HGNC:33971]	-
ENSG00000125731	0.130442	0.0842387	0.129817	0.258258	0.37128	0.325571	SH2D3A	19	6752160	6767588	-	5716	protein_coding	SH2 domain containing 3A [Source:HGNC Symbol;Acc:HGNC:16885]	-
ENSG00000160318	1.28998	1.06446	0.888785	2.99815	2.36037	1.88739	CLDND2	19	51367098	51369003	-	1156	protein_coding	claudin domain containing 2 [Source:HGNC Symbol;Acc:HGNC:28511]	-
ENSG00000228661	0.251555	0.108301	0	1.68902	1.47292	0.779408	AC090587.1	11	3854318	3855509	-	494	antisense	uncharacterized LOC105376527 [Source:NCBI gene;Acc:105376527]	-
ENSG00000230626	0.0491956	0.0847204	0.180775	0.609812	0.720134	0.609703	AC011005.1	7	129126518	129130793	+	1263	protein_coding	novel protein similar to mitogen-activated protein kinase kinase 2 MAP2K2	-
ENSG00000132141	0.301065	0.407367	0.368766	0.118473	0.139906	0.0888388	CCT6B	17	34927859	34981078	-	4334	protein_coding	chaperonin containing TCP1 subunit 6B [Source:HGNC Symbol;Acc:HGNC:1621]	-
ENSG00000225614	0.046763	0.0402656	0.0300714	0.135254	0.123215	0.0965925	ZNF469	16	88427471	88440757	+	13287	protein_coding	zinc finger protein 469 [Source:HGNC Symbol;Acc:HGNC:23216]	zf-C2H2
ENSG00000257151	0.430552	0.37073	0.247205	0.16678	0.0919115	0.0694795	PWAR6	15	25031873	25036490	+	4618	lincRNA	Prader Willi/Angelman region RNA 6 [Source:HGNC Symbol;Acc:HGNC:49129]	-
ENSG00000260455	0.544474	0.275778	0.294226	0.0661677	0.0312553	0.033078	NBAT1	6	22134957	22147193	-	1940	lincRNA	neuroblastoma associated transcript 1 [Source:HGNC Symbol;Acc:HGNC:49075]	-
ENSG00000229586	0.42014	0.562745	0.321636	0.168775	0.0911124	0.0482128	TNPO1P3	17	20481330	20483991	-	2662	processed_pseudogene	transportin 1 pseudogene 3 [Source:HGNC Symbol;Acc:HGNC:50718]	-
ENSG00000115602	0	0	0	0.0781898	0.0527631	0.0446719	IL1RL1	2	102311502	102352037	+	5746	protein_coding	interleukin 1 receptor like 1 [Source:HGNC Symbol;Acc:HGNC:5998]	-
ENSG00000145217	0.376307	0.224323	0.172848	0.463467	0.677963	0.687602	SLC26A1	4	979073	993440	-	4293	protein_coding	solute carrier family 26 member 1 [Source:HGNC Symbol;Acc:HGNC:10993]	-
ENSG00000227591	0.26052	0.448645	0.717984	1.34555	2.54236	2.69062	AL031316.1	1	209661364	209724125	-	477	antisense	uncharacterized LOC101930114 [Source:NCBI gene;Acc:101930114]	-
ENSG00000259022	6.01297	6.47189	6.75137	3.79575	1.95598	2.24254	DNAJC8P1	14	35430260	35430631	+	372	processed_pseudogene	DnaJ heat shock protein family (Hsp40) member C8 pseudogene 1 [Source:HGNC Symbol;Acc:HGNC:19928]	-
ENSG00000205403	0.1402	0.0438982	0.234173	0	0	0.0263267	CFI	4	109740694	109802179	-	4875	protein_coding	complement factor I [Source:HGNC Symbol;Acc:HGNC:5394]	-
ENSG00000011083	0.0707516	0.0609211	0.0129993	0.190019	0.27618	0.219214	SLC6A7	5	150189957	150222788	+	4391	protein_coding	solute carrier family 6 member 7 [Source:HGNC Symbol;Acc:HGNC:11054]	-
ENSG00000189143	0.356789	0.295837	0.23065	0.682504	0.541617	0.655087	CLDN4	7	73799542	73832693	+	4702	protein_coding	claudin 4 [Source:HGNC Symbol;Acc:HGNC:2046]	-
ENSG00000272077	0.47722	0.273942	0.409174	0.0328636	0.0620945	0.0657155	AC124045.1	3	44667412	44669364	+	1953	lincRNA	novel transcript	-
ENSG00000116035	0.398699	0.74081	0.501207	0.802013	1.43346	1.27866	VAX2	2	70900590	70965373	+	2961	protein_coding	ventral anterior homeobox 2 [Source:HGNC Symbol;Acc:HGNC:12661]	Homeobox
ENSG00000204389	0.300285	0.215469	0.275859	0.930558	0.659345	0.594417	HSPA1A	6	31815464	31817946	+	2483	protein_coding	heat shock protein family A (Hsp70) member 1A [Source:HGNC Symbol;Acc:HGNC:5232]	-
ENSG00000272767	0.0465424	0.160302	0.0427564	0.432692	0.772135	0.528752	JMJD1C-AS1	10	63465229	63466563	+	1335	antisense	JMJD1C antisense RNA 1 [Source:HGNC Symbol;Acc:HGNC:28222]	-
ENSG00000172403	0.20366	0.129616	0.154555	0.0503071	0.064809	0.082306	SYNPO2	4	118850688	119061247	+	14034	protein_coding	synaptopodin 2 [Source:HGNC Symbol;Acc:HGNC:17732]	-
ENSG00000138336	0.267589	0.230409	0.239676	0.0691028	0.0848685	0.14509	TET1	10	68560656	68694482	+	9288	protein_coding	tet methylcytosine dioxygenase 1 [Source:HGNC Symbol;Acc:HGNC:29484]	-
ENSG00000165716	0.390636	0.435289	0.379969	0.664614	1.07637	1.04421	FAM69B	9	136712570	136724050	+	2704	protein_coding	family with sequence similarity 69 member B [Source:HGNC Symbol;Acc:HGNC:28290]	-
ENSG00000232815	0.521405	1.4217	0.478991	2.60321	2.03531	2.78225	DUX4L50	9	63817748	63818462	-	715	unprocessed_pseudogene	double homeobox 4 like 50 (pseudogene) [Source:HGNC Symbol;Acc:HGNC:51788]	-
ENSG00000214185	0.544126	0.847804	0.92832	0.214121	0.328715	0.294363	XPOTP1	20	34213495	34215892	-	2398	processed_pseudogene	exportin for tRNA pseudogene 1 [Source:HGNC Symbol;Acc:HGNC:16586]	-
ENSG00000099251	1.03144	1.17233	0.947539	0.255708	0.3221	0.468714	HSD17B7P2	10	38356380	38378505	+	1506	transcribed_unprocessed_pseudogene	hydroxysteroid 17-beta dehydrogenase 7 pseudogene 2 [Source:HGNC Symbol;Acc:HGNC:28120]	-
ENSG00000132793	0	0	0	0.028101	0.0265479	0.182624	LPIN3	20	41340920	41360582	+	4568	protein_coding	lipin 3 [Source:HGNC Symbol;Acc:HGNC:14451]	-
ENSG00000277142	0.16547	0.379944	0.126675	0.740679	0.86122	0.541169	LINC00235	16	525155	527407	-	2253	lincRNA	long intergenic non-protein coding RNA 235 [Source:HGNC Symbol;Acc:HGNC:14138]	-
ENSG00000064989	0.343841	0.0957862	0.232258	0.052232	0.0789522	0.0417781	CALCRL	2	187343129	187448460	-	6144	protein_coding	calcitonin receptor like receptor [Source:HGNC Symbol;Acc:HGNC:16709]	-
ENSG00000167703	0.199185	0.136199	0.096873	0.302577	0.417347	0.217817	SLC43A2	17	1569267	1628886	-	10606	protein_coding	solute carrier family 43 member 2 [Source:HGNC Symbol;Acc:HGNC:23087]	-
ENSG00000266714	0.0194762	0.0419253	0.013419	0.0855031	0.085529	0.11566	MYO15B	17	75588058	75626501	+	12761	protein_coding	myosin XVB [Source:HGNC Symbol;Acc:HGNC:14083]	-
ENSG00000008118	0.650132	1.01964	1.42913	0.575629	0.407861	0.335724	CAMK1G	1	209583717	209613938	+	2676	protein_coding	calcium/calmodulin dependent protein kinase IG [Source:HGNC Symbol;Acc:HGNC:14585]	-
ENSG00000264577	2.69547	1.60681	1.52382	3.35549	5.3958	3.28351	AC010761.1	17	28721487	28722877	-	899	antisense	novel transcript, antisense to RPL23A	-
ENSG00000143546	0	0	0	0.1276	0.482189	0.382731	S100A8	1	153390032	153391188	-	1006	protein_coding	S100 calcium binding protein A8 [Source:HGNC Symbol;Acc:HGNC:10498]	-
ENSG00000113303	0.0475031	0.0272686	0.0872779	0.310772	0.154524	0.294363	BTNL8	5	180899077	180950906	+	3924	protein_coding	butyrophilin like 8 [Source:HGNC Symbol;Acc:HGNC:26131]	-
ENSG00000205426	0	0.138675	0.236723	0.565633	0.628671	0.532265	KRT81	12	52285913	52291534	-	1929	protein_coding	keratin 81 [Source:HGNC Symbol;Acc:HGNC:6458]	-
ENSG00000283103	0.540744	0.576471	0.496757	1.22354	1.13079	1.06376	AC010642.2	19	58310449	58326933	-	2413	antisense	novel transcript, antisense to ERVK3-1	-
ENSG00000100385	0.0925401	0.0341495	0.0728678	0.314085	0.23222	0.204802	IL2RB	22	37125838	37175054	-	4700	protein_coding	interleukin 2 receptor subunit beta [Source:HGNC Symbol;Acc:HGNC:6009]	-
ENSG00000254109	1.2204	1.14221	1.16987	2.35684	2.12301	2.90442	RBPMS-AS1	8	30382119	30385401	-	1171	antisense	RBPMS antisense RNA 1 [Source:HGNC Symbol;Acc:HGNC:48721]	-
ENSG00000166333	0.249678	0.214986	0.376818	0.626352	0.887601	0.515727	ILK	11	6603708	6610874	+	3484	protein_coding	integrin linked kinase [Source:HGNC Symbol;Acc:HGNC:6040]	-
ENSG00000197582	1.9481	1.14771	1.50706	3.70692	4.70274	2.75322	GPX1P1	X	13378735	13379340	-	606	processed_pseudogene	glutathione peroxidase pseudogene 1 [Source:HGNC Symbol;Acc:HGNC:4560]	-
ENSG00000018280	0.035808	0.0246662	0.0263162	0.147955	0.104833	0.10355	SLC11A1	2	218382029	218396894	+	8676	protein_coding	solute carrier family 11 member 1 [Source:HGNC Symbol;Acc:HGNC:10907]	-
ENSG00000244486	0.0929872	0.240202	0.102508	0.461055	0.617061	0.326522	SCARF2	22	20424815	20437826	-	3341	protein_coding	scavenger receptor class F member 2 [Source:HGNC Symbol;Acc:HGNC:19869]	-
ENSG00000260948	0.737132	0.79339	0.620739	0.190359	0.179838	0.317208	AL390195.2	1	111431046	111433068	-	2023	sense_overlapping	novel transcript, sense overlapping WDR77 & OVGP1	-
ENSG00000277053	2.63442	2.87856	2.221	1.0334	0.64272	1.71341	GTF2IP1	7	75185385	75237696	-	7453	transcribed_unprocessed_pseudogene	general transcription factor IIi pseudogene 1 [Source:HGNC Symbol;Acc:HGNC:4660]	-
ENSG00000198910	0.0512798	0.0441548	0.0628113	0.203054	0.158469	0.16771	L1CAM	X	153861514	153886174	-	7270	protein_coding	L1 cell adhesion molecule [Source:HGNC Symbol;Acc:HGNC:6470]	-
ENSG00000275215	7.71599	5.94455	4.10377	10.4874	15.8524	17.1962	RNA5-8SN2	21	8395607	8395759	+	153	rRNA	RNA, 5.8S ribosomal N2 [Source:HGNC Symbol;Acc:HGNC:53521]	-
ENSG00000182492	0.531926	0.327156	0.767889	0.0523299	0.197751	0.183122	BGN	X	153494939	153509554	+	2453	protein_coding	biglycan [Source:HGNC Symbol;Acc:HGNC:1044]	-
ENSG00000196421	0.0566917	0.0195259	0.0729121	0.199107	0.165973	0.234202	C20orf204	20	64034344	64039962	+	5480	protein_coding	chromosome 20 open reading frame 204 [Source:HGNC Symbol;Acc:HGNC:27655]	-
ENSG00000258130	0.0459062	0.237167	0.126516	0.497908	0.582386	0.402996	AC106782.1	16	30204316	30209071	-	2707	transcribed_unprocessed_pseudogene	SAGA complex associated factor 29 pseudogene [Source:NCBI gene;Acc:613038]	-
ENSG00000210100	9.00494	11.6306	3.30897	33.4866	19.333	20.4604	MT-TI	MT	4263	4331	+	69	Mt_tRNA	mitochondrially encoded tRNA isoleucine [Source:HGNC Symbol;Acc:HGNC:7488]	-
ENSG00000133067	0.189805	0.163433	0.0996374	0	0.026461	0.028004	LGR6	1	202193901	202319781	+	4583	protein_coding	leucine rich repeat containing G protein-coupled receptor 6 [Source:HGNC Symbol;Acc:HGNC:19719]	-
ENSG00000236947	0.125523	0.378289	0.0576563	1.29662	0.796221	0.777833	AL139412.1	1	156446412	156456577	-	990	lincRNA	novel transcript	-
ENSG00000196358	0.166324	0.102296	0.167347	0.269985	0.417375	0.294476	NTNG2	9	132161676	132244534	+	7845	protein_coding	netrin G2 [Source:HGNC Symbol;Acc:HGNC:14288]	-
ENSG00000280195	0.192266	0.386288	0.117751	0.595817	0.844329	0.827375	AC245140.2	X	154396878	154398816	-	1939	antisense	novel transcript, antisense to RPL10	-
ENSG00000130653	0.105882	0.176978	0.137321	0.263782	0.273515	0.347358	PNPLA7	9	137459953	137550534	-	9976	protein_coding	patatin like phospholipase domain containing 7 [Source:HGNC Symbol;Acc:HGNC:24768]	-
ENSG00000224321	1.26804	1.31023	1.86383	3.40561	4.33109	3.66693	RPL12P14	1	15792796	15793285	+	490	processed_pseudogene	ribosomal protein L12 pseudogene 14 [Source:HGNC Symbol;Acc:HGNC:36495]	-
ENSG00000197180	1.76635	4.20492	2.57718	4.72247	6.18521	6.86782	CH17-340M24.3	X	154424380	154428479	-	598	lincRNA	uncharacterized protein BC009467 [Source:NCBI gene;Acc:158960]	-
ENSG00000224934	0.414347	0.302484	0.446841	0.186091	0.167015	0.186058	AL391684.1	10	99430919	99461743	+	6898	bidirectional_promoter_lncRNA	novel transcript	-
ENSG00000239893	0.970123	1.67066	0.933646	0.334036	0.405738	0.47711	ZNF736P9Y	Y	8068896	8070723	-	1345	processed_pseudogene	zinc finger protein 736 pseudogene 9, Y-linked [Source:HGNC Symbol;Acc:HGNC:38408]	-
ENSG00000227473	1.50711	1.53365	2.26557	4.8827	2.80781	3.25455	TSSK5P	8	144141214	144143664	-	907	unitary_pseudogene	testis specific serine kinase 5, pseudogene [Source:HGNC Symbol;Acc:HGNC:31931]	-
ENSG00000130489	0	0.157048	0	0.251204	1.06794	0.565109	SCO2	22	50523568	50525606	-	1022	protein_coding	SCO2, cytochrome c oxidase assembly protein [Source:HGNC Symbol;Acc:HGNC:10604]	-
ENSG00000279140	1.62975	1.4033	0.374293	4.41914	4.17489	3.57676	AL590326.1	14	104815449	104815753	-	305	TEC	novel transcript	-
ENSG00000129988	0.0316849	0.0545649	0.0582149	0.261837	0.401968	0.359961	LBP	20	38346356	38377023	+	1961	protein_coding	lipopolysaccharide binding protein [Source:HGNC Symbol;Acc:HGNC:6517]	-
ENSG00000164512	0.417147	0.448984	0.402375	0.107725	0.162834	0.107706	ANKRD55	5	56099678	56233359	-	2979	protein_coding	ankyrin repeat domain 55 [Source:HGNC Symbol;Acc:HGNC:25681]	-
ENSG00000042429	0.108482	0.0740832	0.0927847	0.189341	0.178876	0.18158	MED17	11	93784227	93814963	+	16610	protein_coding	mediator complex subunit 17 [Source:HGNC Symbol;Acc:HGNC:2375]	-
ENSG00000279414	0.366213	1.0511	0.336423	2.7741	2.14427	1.8911	CR392039.2	21	9026821	9027329	-	509	processed_pseudogene	chromosome 2 open reading frame 27A (C2orf27A) pseudogene	-
ENSG00000238024	3.85328	3.31789	3.76107	8.45818	9.63584	7.21305	DDX39BP2	6	29993209	29993605	+	258	unprocessed_pseudogene	DEAD-box helicase 39B pseudogene 2 [Source:HGNC Symbol;Acc:HGNC:33461]	-
ENSG00000131738	0.50264	1.39828	0.852467	2.23661	1.47155	2.35601	KRT33B	17	41363494	41369800	-	1607	protein_coding	keratin 33B [Source:HGNC Symbol;Acc:HGNC:6451]	-
ENSG00000278530	0.0352734	0.174641	0.0567071	0.0182182	0	0	CHMP1B2P	X	80228489	80335364	-	7046	transcribed_unitary_pseudogene	charged multivesicular body protein 1B2, pseudogene [Source:HGNC Symbol;Acc:HGNC:49380]	-
ENSG00000271452	2.00002	1.2629	2.69475	0.550924	0.520475	0.137707	AC005034.5	2	75669989	75670454	+	466	sense_intronic	novel transcript, sense intronic to MRPL19	-
ENSG00000177432	0.454244	0.949886	1.01343	0.435705	0.18998	0.100529	NAP1L5	4	88695915	88697829	-	1915	protein_coding	nucleosome assembly protein 1 like 5 [Source:HGNC Symbol;Acc:HGNC:19968]	-
ENSG00000137878	0.174907	0.306402	0.282573	0.137063	0.0882867	0.118351	GCOM1	15	57591908	57714745	+	10302	protein_coding	GRINL1A complex locus 1 [Source:HGNC Symbol;Acc:HGNC:26424]	-
ENSG00000273249	0	0	0	0.395376	0.435777	0.131768	BX649632.1	9	134132242	134135772	-	974	antisense	novel transcript, antisense to WDR5	-
ENSG00000129354	0.561283	0.773274	0.644532	1.30453	1.12288	1.62312	AP1M2	19	10572671	10587315	-	2214	protein_coding	adaptor related protein complex 1 subunit mu 2 [Source:HGNC Symbol;Acc:HGNC:558]	-
ENSG00000104826	0.493127	0.849221	0.181206	2.44505	1.63619	1.62975	LHB	19	49015980	49017091	-	630	protein_coding	luteinizing hormone beta polypeptide [Source:HGNC Symbol;Acc:HGNC:6584]	-
ENSG00000197372	0.457878	0.197129	0.31968	0.122973	0.151923	0.113494	ZNF675	19	23525631	23687220	-	6785	protein_coding	zinc finger protein 675 [Source:HGNC Symbol;Acc:HGNC:30768]	zf-C2H2
ENSG00000275765	0.684673	1.10539	2.43729	3.18261	4.09247	3.09365	AC091982.3	5	151770242	151771508	-	726	lincRNA	uncharacterized LOC100652758 [Source:NCBI gene;Acc:100652758]	-
ENSG00000164393	0.359493	0.368106	0.553392	0.210764	0.199115	0.190657	ADGRF2	6	47656436	47697797	+	6395	protein_coding	adhesion G protein-coupled receptor F2 [Source:HGNC Symbol;Acc:HGNC:18991]	-
ENSG00000242445	0.777648	2.07576	1.42878	0.401644	0.455334	0.240943	RPL7AP11	3	121494110	121494908	+	799	processed_pseudogene	ribosomal protein L7a pseudogene 11 [Source:HGNC Symbol;Acc:HGNC:35242]	-
ENSG00000253854	2.05128	2.10813	2.06679	0.751874	0.581169	1.16178	AC010834.3	8	93719574	93721167	+	939	antisense	novel transcript	-
ENSG00000142347	0.0799479	0.0688397	0.120182	0.202706	0.191502	0.285239	MYO1F	19	8520790	8577577	-	8549	protein_coding	myosin IF [Source:HGNC Symbol;Acc:HGNC:7600]	-
ENSG00000271869	0	0.39827	0.141637	1.59262	1.80552	1.27387	AC026979.2	8	30155830	30156232	-	403	lincRNA	novel transcript	-
ENSG00000272750	0.493127	0.424611	0.733451	0.242565	0.0916633	0.194017	AL592148.3	1	222658867	222661512	-	2646	antisense	novel transcript, antisense to MIA3	-
ENSG00000225096	0.191941	0.267583	0.352655	0.113297	0.124874	0.0660781	AL445250.1	6	57961438	58438364	+	6798	lincRNA	uncharacterized LOC101927293 [Source:NCBI gene;Acc:101927293]	-
ENSG00000271781	0.706962	0.541097	0.360808	1.29826	2.06973	1.70366	AC026740.1	5	675826	676616	+	791	antisense	novel transcript, antisense to TPPP	-
ENSG00000212724	0.213031	0.244576	0.065234	0.953571	0.762272	1.02674	KRTAP2-3	17	41059240	41060114	-	875	protein_coding	keratin associated protein 2-3 [Source:HGNC Symbol;Acc:HGNC:18906]	-
ENSG00000283828	0.111053	0.0478114	0.0510096	0.286786	0.243842	0.573469	AL137002.2	13	113149432	113154002	-	2238	antisense	WAS/WASL-interacting protein family member 2-like [Source:NCBI gene;Acc:102724474]	-
ENSG00000224138	4.0941	2.48842	1.76991	0.74631	0.587551	1.24363	AC000123.1	7	127350128	127351523	+	516	antisense	novel transcript	-
ENSG00000280193	0.320416	0.597776	0.343411	0.0827452	0.104229	0.110307	AC132219.2	8	81696368	81698694	+	2327	TEC	TEC	-
ENSG00000156395	0.247933	0.185638	0.138639	0.0556755	0.0525983	0.0445324	SORCS3	10	104641101	105265235	+	5764	protein_coding	sortilin related VPS10 domain containing receptor 3 [Source:HGNC Symbol;Acc:HGNC:16699]	-
ENSG00000255650	1.86169	1.25236	1.7637	0.480769	0.794845	0.540769	FAM222A-AS1	12	109734166	109773508	-	1068	antisense	FAM222A antisense RNA 1 [Source:HGNC Symbol;Acc:HGNC:28223]	-
ENSG00000182389	0.044543	0.0442547	0.0645271	0.0123877	0.025078	0.0212323	CACNB4	2	151832768	152099475	-	36268	protein_coding	calcium voltage-gated channel auxiliary subunit beta 4 [Source:HGNC Symbol;Acc:HGNC:1404]	-
ENSG00000151952	0.0175644	0.0453718	0	0.108861	0.094274	0.154192	TMEM132D	12	129071725	129903666	-	7075	protein_coding	transmembrane protein 132D [Source:HGNC Symbol;Acc:HGNC:29411]	-
ENSG00000171951	0.822665	0.964158	1.02865	0.519316	0.423711	0.377617	SCG2	2	223596940	223602503	-	2719	protein_coding	secretogranin II [Source:HGNC Symbol;Acc:HGNC:10575]	-
ENSG00000205746	0.173508	0.377432	0.260064	0.811245	0.392115	0.481001	AC126755.1	16	18334400	18352476	-	6804	transcribed_unprocessed_pseudogene	polycystic kidney disease 1 (autosomal dominant) (PKD1) pseudogene	-
ENSG00000134317	0.289105	0.242207	0.143561	0.0807126	0.091502	0.0806982	GRHL1	2	9951693	10002277	+	7952	protein_coding	grainyhead like transcription factor 1 [Source:HGNC Symbol;Acc:HGNC:17923]	CP2
ENSG00000179841	0.397023	0.306249	0.265947	0.145248	0.121077	0.17085	AKAP5	14	64465499	64474503	+	7512	protein_coding	A-kinase anchoring protein 5 [Source:HGNC Symbol;Acc:HGNC:375]	-
ENSG00000095370	0.133364	0.17225	0.15927	0.38573	0.58566	0.247925	SH2D3C	9	127738317	127778741	-	4659	protein_coding	SH2 domain containing 3C [Source:HGNC Symbol;Acc:HGNC:16884]	-
ENSG00000206530	0.307012	0.259948	0.178624	0.0845691	0.14481	0.126831	CFAP44	3	113286947	113441610	-	12143	protein_coding	cilia and flagella associated protein 44 [Source:HGNC Symbol;Acc:HGNC:25631]	-
ENSG00000235121	0.206083	0.147874	0.157766	0	0	0	AL645504.1	1	201723294	201737506	-	1809	antisense	novel transcript	-
ENSG00000236081	0.439776	0.27048	0.288573	1.36283	1.04227	1.03816	ELFN1-AS1	7	1738630	1742291	-	989	lincRNA	ELFN1 antisense RNA 1 [Source:HGNC Symbol;Acc:HGNC:39071]	-
ENSG00000223770	0.398446	0.181633	0.215314	0.0484215	0.0228726	0.0484129	AC006145.1	7	82009177	82029955	+	2651	antisense	uncharacterized LOC101927356 [Source:NCBI gene;Acc:101927356]	-
ENSG00000277548	1.07128	0.658878	0.562362	0	0	0	AC018926.3	15	55346347	55346752	-	406	sense_intronic	novel transcript, sense intronic to CCPG1	-
ENSG00000216866	1.97028	2.4236	1.74536	1.30837	0.480688	0.436045	RPS2P55	X	40934982	40935864	-	883	processed_pseudogene	ribosomal protein S2 pseudogene 55 [Source:HGNC Symbol;Acc:HGNC:36140]	-
ENSG00000164188	1.23788	0.572713	0.814698	0.0190849	0.198331	0	RANBP3L	5	36248434	36302114	-	3363	protein_coding	RAN binding protein 3 like [Source:HGNC Symbol;Acc:HGNC:26353]	-
ENSG00000198774	0.120288	0.103574	0.200914	0.0451832	0.0106715	0.0225876	RASSF9	12	85800697	85836570	-	5682	protein_coding	Ras association domain family member 9 [Source:HGNC Symbol;Acc:HGNC:15739]	-
ENSG00000269388	1.05527	1.12672	0.465324	2.39813	1.48293	1.91816	AC018755.3	19	51594561	51606150	+	1472	transcribed_processed_pseudogene	putative ATP-binding domain-containing protein 3-like protein (ABP3L) pseudogene	-
ENSG00000213904	0.0885942	0.114427	0.108517	0.167778	0.475515	0.350746	LIPE-AS1	19	42397128	42652355	+	4208	antisense	LIPE antisense RNA 1 [Source:HGNC Symbol;Acc:HGNC:48589]	-
ENSG00000143248	0.309714	0.21962	0.368202	0.0940957	0.124453	0.150526	RGS5	1	163111121	163321791	-	6821	protein_coding	regulator of G protein signaling 5 [Source:HGNC Symbol;Acc:HGNC:10001]	-
ENSG00000228801	0.634947	0.598794	0.777729	1.03067	1.50482	1.59257	AC064807.1	8	51899325	51947173	+	2055	antisense	novel transcript	-
ENSG00000125531	0	0	0.0314923	0.123939	0.16727	0.141619	FNDC11	20	63547891	63556708	+	3625	protein_coding	fibronectin type III domain containing 11 [Source:HGNC Symbol;Acc:HGNC:28764]	-
ENSG00000270006	2.16927	3.60231	2.56218	8.00283	5.74599	4.80084	AC010531.6	16	87317509	87318043	+	401	antisense	uncharacterized LOC101928659 [Source:NCBI gene;Acc:101928659]	-
ENSG00000224251	2.57818	0.554989	2.6053	0.665795	0.251599	0.133135	AL391427.1	10	4995488	4997380	+	482	antisense	uncharacterized LOC101928051 [Source:NCBI gene;Acc:101928051]	-
ENSG00000205363	0	0.016279	0	0.0292938	0.110699	0.107391	INSYN1	15	73735431	73752747	-	6573	protein_coding	inhibitory synaptic factor 1 [Source:HGNC Symbol;Acc:HGNC:33753]	-
ENSG00000259295	0.0648637	0.0698142	0.0496562	0.161922	0.147698	0.150728	CSPG4P12	15	85191438	85213905	+	11495	transcribed_unprocessed_pseudogene	chondroitin sulfate proteoglycan 4 pseudogene 12 [Source:HGNC Symbol;Acc:HGNC:48362]	-
ENSG00000155657	0.0172339	0.0202355	0.0239879	0.00971026	0.0107025	0.00809044	TTN	2	178525989	178830802	-	118976	protein_coding	titin [Source:HGNC Symbol;Acc:HGNC:12403]	-
ENSG00000234191	0	0.0680673	0.0726205	0.816574	1.08002	0.163286	AC091808.1	X	39401252	39434824	-	786	lincRNA	novel transcript	-
ENSG00000234500	0.523602	0.601134	0.88185	1.71274	1.44775	2.8841	AC008267.3	7	66511556	66545066	+	712	unprocessed_pseudogene	GTF2I repeat domain containing 1 (GTF2IRD1) pseudogene	-
ENSG00000166126	0.0133737	0	0.0245716	0.0967023	0.0783065	0.19337	AMN	14	102922656	102933596	+	4646	protein_coding	amnion associated transmembrane protein [Source:HGNC Symbol;Acc:HGNC:14604]	-
ENSG00000007952	0.368529	0.317325	0.406262	0.126893	0.095904	0.0253742	NOX1	X	100843324	100874345	-	2529	protein_coding	NADPH oxidase 1 [Source:HGNC Symbol;Acc:HGNC:7889]	-
ENSG00000283128	0.0228602	0.00984197	0	0.0826488	0.0669264	0.165268	AC009403.2	7	155474256	155644406	-	5436	processed_transcript	novel transcript	-
ENSG00000152207	0.150362	0.0199184	0.0850033	0	0	0.0119455	CYSLTR2	13	48653711	48711226	+	5372	protein_coding	cysteinyl leukotriene receptor 2 [Source:HGNC Symbol;Acc:HGNC:18274]	-
ENSG00000266605	0.279045	0.0800912	0.170897	1.34515	0.998486	0.768518	LONRF2P1	18	14450216	14450883	-	668	processed_pseudogene	LON peptidase N-terminal domain and ring finger 2 pseudogene 1 [Source:HGNC Symbol;Acc:HGNC:39828]	-
ENSG00000259431	0.429399	0.554605	0.532534	1.26414	1.11046	0.709564	THTPA	14	23555988	23560271	+	2894	protein_coding	thiamine triphosphatase [Source:HGNC Symbol;Acc:HGNC:18987]	-
ENSG00000274897	0.332861	0.350304	0.237832	0.993303	0.721849	0.878535	PANO1	11	797511	799190	+	1680	protein_coding	proapoptotic nucleolar protein 1 [Source:HGNC Symbol;Acc:HGNC:51237]	-
ENSG00000205560	0	0	0	0.125173	0.0591276	0.0312878	CPT1B	22	50568861	50578465	-	4102	protein_coding	carnitine palmitoyltransferase 1B [Source:HGNC Symbol;Acc:HGNC:2329]	-
ENSG00000173198	0.0780719	0.0480173	0.102459	0	0.0108841	0	CYSLTR1	X	78271464	78327691	-	5571	protein_coding	cysteinyl leukotriene receptor 1 [Source:HGNC Symbol;Acc:HGNC:17451]	-
ENSG00000280088	1.3847	1.40631	1.10898	0.660165	0.658326	0.440031	AC126474.2	12	100032325	100034074	-	1750	TEC	TEC	-
ENSG00000275457	0.95689	0.164787	0.293017	1.91098	1.24508	1.38357	AL117332.1	20	21302731	21303704	-	974	antisense	novel transcript, antisense to XRN2	-
ENSG00000183873	0	0.010682	0.00569829	0.0576664	0.0605324	0.0448436	SCN5A	3	38548057	38649673	-	10017	protein_coding	sodium voltage-gated channel alpha subunit 5 [Source:HGNC Symbol;Acc:HGNC:10593]	-
ENSG00000196466	0.393331	0.508021	0.51942	0.304725	0.143941	0.190419	ZNF799	19	12390016	12401271	-	5055	protein_coding	zinc finger protein 799 [Source:HGNC Symbol;Acc:HGNC:28071]	zf-C2H2
ENSG00000228672	0.169831	0.125344	0.189449	0.288208	0.426176	0.438499	PROB1	5	139390592	139395713	-	5122	protein_coding	proline rich basic protein 1 [Source:HGNC Symbol;Acc:HGNC:41906]	-
ENSG00000047648	0.133961	0.088207	0.137542	0.0406992	0.0230699	0.0244152	ARHGAP6	X	11137543	11665701	-	7885	protein_coding	Rho GTPase activating protein 6 [Source:HGNC Symbol;Acc:HGNC:676]	-
ENSG00000146005	0	0.0118548	0	0.0853304	0.107486	0.071096	PSD2	5	139795821	139844466	+	4513	protein_coding	pleckstrin and Sec7 domain containing 2 [Source:HGNC Symbol;Acc:HGNC:19092]	-
ENSG00000239823	3.51702	5.04726	3.23093	0	0	0.605389	RF00019	17	64390158	64390263	-	106	misc_RNA		-
ENSG00000143318	0.428314	0.147521	0.288547	1.03235	0.529444	0.796242	CASQ1	1	160190556	160201886	+	2176	protein_coding	calsequestrin 1 [Source:HGNC Symbol;Acc:HGNC:1512]	-
ENSG00000206140	0.202344	0.136895	0.0663872	0.373242	0.409031	0.328394	TMEM191C	22	21466423	21471269	+	4299	protein_coding	transmembrane protein 191C [Source:HGNC Symbol;Acc:HGNC:33601]	-
ENSG00000159753	0.040352	0.104236	0.0815531	0.241758	0.236272	0.15003	CARMIL2	16	67644919	67657569	+	7699	protein_coding	capping protein regulator and myosin 1 linker 2 [Source:HGNC Symbol;Acc:HGNC:27089]	-
ENSG00000228544	0.312493	0.179383	0.0717683	0.537994	0.68615	0.511003	CCDC183-AS1	9	136803927	136808848	-	2386	antisense	CCDC183 antisense RNA 1 [Source:HGNC Symbol;Acc:HGNC:44105]	-
ENSG00000235381	0.523149	0.433136	0.351203	0.0831382	0.13745	0.207808	AL596202.1	6	155253139	155256724	-	3088	antisense	novel transcript	-
ENSG00000150722	0.343282	0.306533	0.315358	0.1576	0.0868523	0.118179	PPP1R1C	2	181954241	182131398	+	4887	protein_coding	protein phosphatase 1 regulatory inhibitor subunit 1C [Source:HGNC Symbol;Acc:HGNC:14940]	-
ENSG00000237975	0.0323152	0.0139126	0	0.0667613	0.118259	0.0917805	FLG-AS1	1	152168125	152445456	+	7691	antisense	FLG antisense RNA 1 [Source:HGNC Symbol;Acc:HGNC:27913]	-
ENSG00000274933	0.108626	0.210449	0.224527	0	0	0.0280469	TBC1D3I	17	36253456	36264553	-	2288	protein_coding	TBC1 domain family member 3I [Source:HGNC Symbol;Acc:HGNC:32709]	-
ENSG00000198208	0.0815729	0.063215	0.0524561	0.168525	0.206974	0.17692	RPS6KL1	14	74903954	74923396	-	7617	protein_coding	ribosomal protein S6 kinase like 1 [Source:HGNC Symbol;Acc:HGNC:20222]	-
ENSG00000231551	0.746355	0.819384	0.737066	0.366207	0.45522	0.28906	AC245100.4	1	148402516	148432545	+	3330	transcribed_unprocessed_pseudogene	phosphodiesterase 4D interacting protein (PDE4DIP) pseudogene	-
ENSG00000070031	0.169765	0	0	0.876813	2.15371	0.350662	SCT	11	626431	627143	-	366	protein_coding	secretin [Source:HGNC Symbol;Acc:HGNC:10607]	-
ENSG00000165983	0.372525	0.360861	0.456296	0.0801682	0.196917	0.160308	PTER	10	16436943	16513745	+	4003	protein_coding	phosphotriesterase related [Source:HGNC Symbol;Acc:HGNC:9590]	-
ENSG00000128271	0.0444556	0.0382787	0.122518	0.321449	0.260299	0.183652	ADORA2A	22	24417879	24442360	+	4193	protein_coding	adenosine A2a receptor [Source:HGNC Symbol;Acc:HGNC:263]	-
ENSG00000272432	0	0	0.23538	0.926348	1.25021	0.926183	AL031432.3	1	25247837	25248321	+	485	lincRNA	novel transcript	-
ENSG00000159423	0.235803	0.696136	0.526081	1.0787	0.739655	1.14809	ALDH4A1	1	18871430	18902781	-	3689	protein_coding	aldehyde dehydrogenase 4 family member A1 [Source:HGNC Symbol;Acc:HGNC:406]	-
ENSG00000164002	0.0803804	0.051909	0.0184605	0.166061	0.254935	0.332063	EXO5	1	40508741	40516556	+	3092	protein_coding	exonuclease 5 [Source:HGNC Symbol;Acc:HGNC:26115]	-
ENSG00000283667	0.579249	0.399012	0.674031	0.119669	0.15074	0.119648	AC009802.1	18	63966406	63970181	-	1609	antisense	uncharacterized LOC105372165 [Source:NCBI gene;Acc:105372165]	-
ENSG00000185942	0.276246	0.219566	0.273296	0.614608	0.456216	0.812016	NKAIN3	8	62248591	62999652	+	2924	protein_coding	sodium/potassium transporting ATPase interacting 3 [Source:HGNC Symbol;Acc:HGNC:26829]	-
ENSG00000184163	0.103903	0.0298221	0	0.214658	0.30419	0.500779	C1QTNF12	1	1242446	1246722	-	1794	protein_coding	C1q and TNF related 12 [Source:HGNC Symbol;Acc:HGNC:32308]	-
ENSG00000236829	0.0542419	0.0934106	0.0249148	0.224121	0.476401	0.252091	Z97634.1	16	382097	392960	+	2291	transcribed_processed_pseudogene	uncharacterized LOC100134368 [Source:NCBI gene;Acc:100134368]	-
ENSG00000217165	1.01511	0.975701	0.845787	0.243855	0.552906	0.512005	ANKRD18EP	6	39110321	39112952	+	2632	processed_pseudogene	ankyrin repeat domain 18E, pseudogene [Source:HGNC Symbol;Acc:HGNC:43609]	-
ENSG00000272072	1.25608	1.00945	1.38468	0.0864996	0.490312	0.259452	AC004492.1	7	107192559	107193300	-	742	antisense	novel transcript, antisense to HBP1	-
ENSG00000198744	2.49899	0.586847	0.834804	0.117336	0.110851	0.351945	MTCO3P12	1	634376	634922	+	547	unprocessed_pseudogene	MT-CO3 pseudogene 12 [Source:HGNC Symbol;Acc:HGNC:52042]	-
ENSG00000089820	0.077946	0.0767038	0.0818348	0.241548	0.206464	0.241505	ARHGAP4	X	153907367	153934999	-	5580	protein_coding	Rho GTPase activating protein 4 [Source:HGNC Symbol;Acc:HGNC:674]	-
ENSG00000229994	1.68309	1.2077	1.67503	0.362205	0.547497	0.651852	RPL5P4	1	35350722	35351607	+	886	processed_pseudogene	ribosomal protein L5 pseudogene 4 [Source:HGNC Symbol;Acc:HGNC:36095]	-
ENSG00000235944	0.350887	0.44158	0.198366	0.66915	0.763868	1.00355	ZNF815P	7	5823160	5854365	+	2302	transcribed_unprocessed_pseudogene	zinc finger protein 815, pseudogene [Source:HGNC Symbol;Acc:HGNC:22029]	-
ENSG00000213533	0.336153	0.28011	0.159385	0.459248	0.497358	0.593556	STIMATE	3	52836219	52897596	-	5730	protein_coding	STIM activating enhancer [Source:HGNC Symbol;Acc:HGNC:30526]	-
ENSG00000272696	0.975928	0.746959	0.996156	3.58437	2.01059	2.01585	AL359091.4	9	128316337	128316909	+	573	antisense	novel transcript, antisense to TRUB2	-
ENSG00000185261	0.238908	0.185142	0.159119	0.0555267	0.0816009	0.111034	KIAA0825	5	94152966	94618597	-	10403	protein_coding	KIAA0825 [Source:HGNC Symbol;Acc:HGNC:28532]	-
ENSG00000215835	0.315562	0.326059	0.260903	0.782318	0.954644	0.619225	AL596087.1	1	166275629	166277597	-	1969	processed_pseudogene	Ewing sarcoma breakpoint region 1 (EWSR1) pseudogene	-
ENSG00000233230	2.10501	1.62503	0.733501	4.19887	2.83343	2.62382	AC079807.1	2	47905678	47907810	+	856	antisense	novel transcript	-
ENSG00000260233	0.415933	0.633636	0.499668	1.15674	1.03036	1.18958	SSSCA1-AS1	11	65568482	65570423	-	1942	processed_transcript	SSSCA1 antisense RNA 1 (head to head) [Source:HGNC Symbol;Acc:HGNC:27384]	-
ENSG00000104848	0.0284236	0.0122372	0.0261115	0.0587216	0.110952	0.278878	KCNA7	19	49067418	49072941	-	4372	protein_coding	potassium voltage-gated channel subfamily A member 7 [Source:HGNC Symbol;Acc:HGNC:6226]	-
ENSG00000143603	0.0456935	0.0236068	0.0251859	0.0802402	0.115937	0.084945	KCNN3	1	154697455	154870280	-	13598	protein_coding	potassium calcium-activated channel subfamily N member 3 [Source:HGNC Symbol;Acc:HGNC:6292]	-
ENSG00000153923	0.216936	0.20236	0.232504	0.0373481	0.0176419	0.0746828	CLCA3P	1	86634273	86655376	+	3437	transcribed_unprocessed_pseudogene	chloride channel accessory 3, pseudogene [Source:HGNC Symbol;Acc:HGNC:2017]	-
ENSG00000230781	1.11916	0.356911	0.190393	0.128451	0.0404505	0.128428	Z83820.1	X	84973217	84977829	+	1499	unitary_pseudogene	pseudogene similar to 4933403O08Rik	-
ENSG00000134259	0.356069	0.510993	0.436139	1.65514	1.15827	0.980649	NGF	1	115285918	115338236	-	1047	protein_coding	nerve growth factor [Source:HGNC Symbol;Acc:HGNC:7808]	-
ENSG00000140795	0.267538	0.162941	0.245775	0.14155	0.076415	0.0741319	MYLK3	16	46703369	46790407	-	9522	protein_coding	myosin light chain kinase 3 [Source:HGNC Symbol;Acc:HGNC:29826]	-
ENSG00000256083	3.14776	3.5353	1.76017	1.13097	0.400674	1.13077	AC090673.2	12	65934777	65948479	-	454	antisense	novel transcript, antisense to HMGA2	-
ENSG00000185633	0.177146	0.476665	0.162736	0.731948	0.626666	0.708948	NDUFA4L2	12	57234903	57240715	-	2806	protein_coding	NDUFA4, mitochondrial complex associated like 2 [Source:HGNC Symbol;Acc:HGNC:29836]	-
ENSG00000174527	0.0907634	0.111646	0.0476459	0	0	0.0133913	MYO1H	12	109347903	109455523	+	4792	protein_coding	myosin IH [Source:HGNC Symbol;Acc:HGNC:13879]	-
ENSG00000256546	0.101803	0.204537	0.0935223	0.385587	0.496739	0.665895	AC156455.1	12	122063306	122068616	+	1831	processed_transcript	uncharacterized LOC100506691 [Source:NCBI gene;Acc:100506691]	-
ENSG00000277511	0.794738	0.808735	0.530974	2.01504	1.97417	1.49235	AC116407.2	17	32127595	32128454	+	860	lincRNA	novel transcript	-
ENSG00000235245	1.19107	2.30755	2.27954	3.79355	4.16504	4.1004	AL360181.2	10	133295187	133295977	-	626	antisense	novel transcript	-
ENSG00000187556	0.440221	0.379055	0.115546	1.62406	1.16606	0.584556	NANOS3	19	13862063	13880757	+	988	protein_coding	nanos C2HC-type zinc finger 3 [Source:HGNC Symbol;Acc:HGNC:22048]	-
ENSG00000116833	0.221937	0.134478	0.151025	0.0339636	0.0561512	0.0764044	NR5A2	1	200027602	200177424	+	7559	protein_coding	nuclear receptor subfamily 5 group A member 2 [Source:HGNC Symbol;Acc:HGNC:7984]	SF-like
ENSG00000110042	0.0818631	0.123355	0.0564029	0.264257	0.309568	0.158526	DTX4	11	59171430	59208587	+	6072	protein_coding	deltex E3 ubiquitin ligase 4 [Source:HGNC Symbol;Acc:HGNC:29151]	-
ENSG00000234268	0.487326	1.25885	1.11921	5.28563	3.09121	2.76817	AP000936.3	11	117035797	117036051	-	255	processed_pseudogene	ribosomal protein S27 (metallopanstimulin 1) (RPS27) pseudogene	-
ENSG00000234648	3.53928	5.0792	10.8379	2.0311	2.30261	0.406147	AL162151.2	14	98973314	98973471	+	158	processed_pseudogene	pseudogene similar to part of ribosomal protein L3 (RPL3)	-
ENSG00000260922	1.26952	1.31176	0.866359	0.524552	0.530957	0.449536	AC009139.1	16	77234877	77299950	+	1713	antisense	novel transcript, antisense to ADAMTS18	-
ENSG00000217094	2.76151	1.83741	2.30625	4.79749	3.67487	6.09303	PPIAP31	10	32188323	32188817	-	495	processed_pseudogene	peptidylprolyl isomerase A pseudogene 31 [Source:HGNC Symbol;Acc:HGNC:44962]	-
ENSG00000161955	0.081899	0.258572	0.326027	0.733194	0.532823	0.648479	TNFSF13	17	7558292	7561608	+	2276	protein_coding	TNF superfamily member 13 [Source:HGNC Symbol;Acc:HGNC:11928]	-
ENSG00000275807	0.484476	0.625742	0.259622	1.25112	1.41837	0.792237	AC145285.6	16	28822431	28823969	-	1539	antisense	novel transcript, antisense to ATXN2L	-
ENSG00000255455	0.528933	0.817115	0.485907	0.337465	0.273269	0.257071	AP003486.1	11	130866254	130870247	-	3994	lincRNA	uncharacterized LOC103611081 [Source:NCBI gene;Acc:103611081]	-
ENSG00000244363	2.32899	2.57836	1.98671	0.429603	1.37992	0.859053	RPL7P23	5	77582376	77583122	+	747	processed_pseudogene	ribosomal protein L7 pseudogene 23 [Source:HGNC Symbol;Acc:HGNC:35658]	-
ENSG00000104059	0	0.0096485	0.0411757	0.0578744	0.164027	0.127301	FAM189A1	15	29120254	29570723	-	5545	protein_coding	family with sequence similarity 189 member A1 [Source:HGNC Symbol;Acc:HGNC:29075]	-
ENSG00000238058	1.39852	4.12869	1.83536	7.84226	4.28931	6.60283	AL355574.1	9	135907812	135913513	+	311	antisense	novel transcript	-
ENSG00000255966	0	0	0.119664	0.134555	1.14406	1.21078	AC006064.3	12	6532290	6533498	-	477	antisense	novel transcript	-
ENSG00000009724	0.336176	0.352394	0.228265	0.120786	0.128374	0.0603822	MASP2	1	11026523	11047233	-	4251	protein_coding	mannan binding lectin serine peptidase 2 [Source:HGNC Symbol;Acc:HGNC:6902]	-
ENSG00000198870	0.169149	0.13351	0.168339	0.349452	0.440184	0.34939	STKLD1	9	133376367	133406096	+	4408	protein_coding	serine/threonine kinase like domain containing 1 [Source:HGNC Symbol;Acc:HGNC:28669]	-
ENSG00000272654	0.876362	0.830057	0.684313	0.135788	0.427611	0.135764	AL358472.2	1	153977743	153979160	+	1418	lincRNA	novel transcript	-
ENSG00000274026	0.468053	0.772455	0.250821	1.04755	1.63673	1.00708	FAM27E3	9	67717411	67719178	-	1593	transcribed_processed_pseudogene	family with sequence similarity 27 member E3 [Source:HGNC Symbol;Acc:HGNC:28655]	-
ENSG00000275964	0.365188	0.673815	0.287555	2.04781	0.40729	1.67028	AL355001.2	13	19863858	19865048	+	1191	lincRNA	novel transcript	-
ENSG00000213888	0.511655	0.275352	0.528788	0.990983	1.3107	0.759618	LINC01521	22	31346777	31348719	+	1943	lincRNA	long intergenic non-protein coding RNA 1521 [Source:HGNC Symbol;Acc:HGNC:26029]	-
ENSG00000011347	0.0834995	0.16177	0.0767072	0.312666	0.315756	0.204813	SYT7	11	61515313	61581148	-	5953	protein_coding	synaptotagmin 7 [Source:HGNC Symbol;Acc:HGNC:11514]	-
ENSG00000172318	0.268345	0.168044	0.291338	0.0629983	0.119033	0.0503897	B3GALT1	2	167868948	167874041	+	5094	protein_coding	beta-1,3-galactosyltransferase 1 [Source:HGNC Symbol;Acc:HGNC:916]	-
ENSG00000261499	1.43632	1.28256	1.80818	0.494558	0.622965	0.769176	AC233699.1	17	36274191	36320547	+	1168	unprocessed_pseudogene	aminopeptidase puromycin sensitive (NPEPPS) pseudogene	-
ENSG00000256538	0.234763	0.134763	0.718889	0	0	0	AC046130.2	12	34037438	34056740	+	794	lincRNA	novel transcript	-
ENSG00000173013	0.564585	0.460553	0.191085	0.767368	0.898945	1.22757	CCDC96	4	7040849	7042939	-	2091	protein_coding	coiled-coil domain containing 96 [Source:HGNC Symbol;Acc:HGNC:26900]	-
ENSG00000107105	0.0967067	0.156131	0.144365	0.0249738	0.0117968	0.037454	ELAVL2	9	23690104	23826337	-	5140	protein_coding	ELAV like RNA binding protein 2 [Source:HGNC Symbol;Acc:HGNC:3313]	-
ENSG00000261342	0.31361	0.168773	0.324112	1.13383	0.459069	0.850218	AC006538.1	19	2727743	2729327	-	1585	sense_intronic	novel transcript	-
ENSG00000256293	0.601297	0.258875	1.74922	0	0.195598	0	AC135279.2	12	64338178	64338797	-	620	processed_pseudogene	ATPase, H+ transporting, lysosomal 31kDa, V1 subunit E1 (ATP6V1E1) pseudogene	-
ENSG00000280123	0.799152	1.17963	1.52073	0.0884465	0.696317	0.619015	AC023632.6	8	94427712	94429888	-	2177	TEC	TEC	-
ENSG00000008517	0.0580873	0.0833607	0.142299	0.340014	0.302326	0.319956	IL32	16	3065297	3082192	+	3209	protein_coding	interleukin 32 [Source:HGNC Symbol;Acc:HGNC:16830]	-
ENSG00000153406	0.47377	0.287071	0.161197	0.706898	0.684951	0.61616	NMRAL1	16	4461680	4495763	-	3541	protein_coding	NmrA like redox sensor 1 [Source:HGNC Symbol;Acc:HGNC:24987]	-
ENSG00000087258	0.0181453	0.0273422	0.0166693	0.0656025	0.0398421	0.121811	GNAO1	16	56191347	56357457	+	13697	protein_coding	G protein subunit alpha o1 [Source:HGNC Symbol;Acc:HGNC:4389]	-
ENSG00000186301	0.271209	0.303584	0.199318	0.616333	0.582268	0.784284	MST1P2	1	16645622	16650289	+	2291	unprocessed_pseudogene	macrophage stimulating 1 pseudogene 2 [Source:HGNC Symbol;Acc:HGNC:7383]	-
ENSG00000272115	0.640557	0.220622	0	1.05868	1.37523	2.11699	AC233992.3	8	144409492	144409976	+	485	antisense	novel transcript, antisense to SLC39A4	-
ENSG00000178297	0.172276	0.271955	0.0791309	0.341082	0.39228	0.578253	TMPRSS9	19	2360238	2426239	+	4328	protein_coding	transmembrane serine protease 9 [Source:HGNC Symbol;Acc:HGNC:30079]	-
ENSG00000243989	0.0259216	0.0669599	0.107158	0.133881	0.290908	0.267715	ACY1	3	51983278	51989202	+	4794	protein_coding	aminoacylase 1 [Source:HGNC Symbol;Acc:HGNC:177]	-
ENSG00000275966	0.506184	0.217926	0	1.83006	0.864454	1.43764	AC110285.6	17	81345476	81345966	-	491	lincRNA	novel transcript	-
ENSG00000257732	0.975	2.59491	1.5471	3.02144	3.28694	4.76021	AC089983.1	12	104262314	104280722	-	701	antisense	novel transcript, antisense to TXNRD1	-
ENSG00000237886	0.171326	0.54091	0.314778	1.23882	0.835965	1.17962	NALT1	9	136546212	136549893	+	1088	antisense	NOTCH1 associated lncRNA in T cell acute lymphoblastic leukemia 1 [Source:HGNC Symbol;Acc:HGNC:51192]	-
ENSG00000262155	0.132553	0	0.0304425	0.308077	0.258711	0.444921	LINC02175	16	25066937	25068943	+	1875	lincRNA	long intergenic non-protein coding RNA 2175 [Source:HGNC Symbol;Acc:HGNC:27550]	-
ENSG00000135547	0.0680052	0.0390375	0.0624733	0.234158	0.221216	0.327763	HEY2	6	125747664	125761269	+	2741	protein_coding	hes related family bHLH transcription factor with YRPW motif 2 [Source:HGNC Symbol;Acc:HGNC:4881]	bHLH
ENSG00000174721	0.29297	0.378396	0.49342	0.85745	0.786234	0.857297	FGFBP3	10	91906589	91909483	-	2545	protein_coding	fibroblast growth factor binding protein 3 [Source:HGNC Symbol;Acc:HGNC:23428]	-
ENSG00000197558	0	0.00253031	0	0.0151775	0.0200741	0.0151748	SSPO	7	149776042	149833979	+	21144	protein_coding	SCO-spondin [Source:HGNC Symbol;Acc:HGNC:21998]	-
ENSG00000279837	0.728134	1.1146	0.148645	0.0835712	0.0789522	0	AC112694.2	11	18601882	18602649	+	768	TEC	novel transcript	-
ENSG00000226174	0.197112	0.150866	0.201198	0.678703	0.641191	0.226194	TEX22	14	105398579	105450106	+	2837	protein_coding	testis expressed 22 [Source:HGNC Symbol;Acc:HGNC:40026]	-
ENSG00000099953	0.360128	0.382445	0.143361	0.607603	0.468588	0.706677	MMP11	22	23768226	23784316	+	5176	protein_coding	matrix metallopeptidase 11 [Source:HGNC Symbol;Acc:HGNC:7157]	-
ENSG00000256967	0.421605	0.317648	0.338896	0.816574	1.13145	1.143	AC018653.3	12	7129079	7131198	-	1179	antisense	novel transcript	-
ENSG00000170379	0.407182	0.267129	0.454216	0.240347	0.160836	0.130165	TCAF2	7	143620952	143730409	+	6409	protein_coding	TRPM8 channel associated factor 2 [Source:HGNC Symbol;Acc:HGNC:26878]	-
ENSG00000257815	0.834014	0.64632	0.842788	1.7661	1.91266	1.11977	LINC01481	12	69904033	70243360	-	1490	antisense	long intergenic non-protein coding RNA 1481 [Source:NCBI gene;Acc:101928062]	-
ENSG00000188511	0.00917921	0.0395191	0.0421626	0.1043	0.125409	0.142202	C22orf34	22	49414524	49657542	-	6769	lincRNA	chromosome 22 open reading frame 34 [Source:HGNC Symbol;Acc:HGNC:28010]	-
ENSG00000275532	0.639239	2.75211	1.05703	3.30158	3.49339	4.75342	AC006449.2	17	38703480	38706261	-	486	antisense	novel transcript, antisense to MLLT6	-
ENSG00000274422	0.301896	0.162469	0.225338	0.0389813	0.0736536	0.0389743	AC245060.5	22	22283928	22287220	-	3293	lincRNA	novel transcript	-
ENSG00000183091	0.0894395	0.0472577	0.041082	0.00839895	0.0297553	0.0293911	NEB	2	151485336	151734487	-	30567	protein_coding	nebulin [Source:HGNC Symbol;Acc:HGNC:7720]	-
ENSG00000261556	0.644748	0.325857	0.437787	0.159262	0.259885	0.202661	SMG1P7	16	70219574	70246610	-	4433	transcribed_unprocessed_pseudogene	SMG1 pseudogene 7 [Source:HGNC Symbol;Acc:HGNC:49864]	-
ENSG00000171450	0.371615	0.575967	0.273109	0.844509	0.991247	0.793185	CDK5R2	2	218959655	218962162	+	2508	protein_coding	cyclin dependent kinase 5 regulatory subunit 2 [Source:HGNC Symbol;Acc:HGNC:1776]	-
ENSG00000177910	0.0658026	0.0424948	0.0302249	0.135944	0.240807	0.22087	SPATA31C2	9	88129458	88138446	-	3777	unprocessed_pseudogene	SPATA31 subfamily C member 2 [Source:HGNC Symbol;Acc:HGNC:24508]	-
ENSG00000064300	0	0	0	0.0618628	0.0730546	0.0463888	NGFR	17	49495293	49515017	+	4150	protein_coding	nerve growth factor receptor [Source:HGNC Symbol;Acc:HGNC:7809]	-
ENSG00000248896	0	0	0	0.188958	0.178514	0.377848	AC105001.1	8	10729314	10771392	+	1019	antisense	novel transcript, antisense to SOX7 and PINX1	-
ENSG00000258586	0.635101	0.957001	0.826538	0.21868	0.206594	0.273302	LINC02274	14	73822559	73830135	-	1174	lincRNA	long intergenic non-protein coding RNA 2274 [Source:HGNC Symbol;Acc:HGNC:53190]	-
ENSG00000228109	0.818271	0.469718	0.801823	2.254	0.905005	1.85922	MELTF-AS1	3	196999460	197004744	+	1139	antisense	MELTF antisense RNA 1 [Source:HGNC Symbol;Acc:HGNC:40373]	-
ENSG00000160838	0.118081	0.183013	0.195256	0.414711	0.553116	0.439028	LRRC71	1	156920650	156933094	+	2631	protein_coding	leucine rich repeat containing 71 [Source:HGNC Symbol;Acc:HGNC:26556]	-
ENSG00000202415	0	0.167714	0.5368	1.8108	1.90079	1.40815	RN7SKP269	1	9947318	9947636	+	319	misc_RNA	RNA, 7SK small nuclear pseudogene 269 [Source:HGNC Symbol;Acc:HGNC:45993]	-
ENSG00000077264	0.114483	0.0881997	0.0664233	0.0124482	0.0352804	0.0248919	PAK3	X	110944285	111227361	+	10312	protein_coding	p21 (RAC1) activated kinase 3 [Source:HGNC Symbol;Acc:HGNC:8592]	-
ENSG00000180875	0.0447008	0.0769797	0	0.246264	0.203572	0.12311	GREM2	1	240489573	240612149	-	4170	protein_coding	gremlin 2, DAN family BMP antagonist [Source:HGNC Symbol;Acc:HGNC:17655]	-
ENSG00000279539	0.226045	0.510923	0.311486	0.788055	0.772073	0.904642	AC006486.2	19	42242775	42244973	+	2199	TEC	TEC	-
ENSG00000272142	1.08495	1.25758	1.41837	0.258627	0.610832	0.732647	LYRM4-AS1	6	5029972	5043449	+	1489	lincRNA	LYRM4 antisense RNA 1 [Source:NCBI gene;Acc:100129461]	-
ENSG00000277453	0	0	0	0.218308	0.515606	0.545674	AC010271.2	19	40426115	40426702	+	588	lincRNA	novel transcript	-
ENSG00000169252	0.162418	0.248625	0.314991	0.466037	0.510724	0.670974	ADRB2	5	148825245	148828687	+	3443	protein_coding	adrenoceptor beta 2 [Source:HGNC Symbol;Acc:HGNC:286]	-
ENSG00000243829	0.212788	0.549667	0.488696	1.86833	0.934448	1.868	AC011495.1	19	49719498	49720081	-	584	processed_pseudogene	ribosomal protein S9 (RPS9) pseudogene	-
ENSG00000281571	0.342651	0.245868	0.157389	1.23882	0.724503	0.64879	AC241585.2	1	145214851	145215938	+	1088	TEC	TEC	-
ENSG00000258754	0.128017	0.055115	0.0504015	0.0188911	0.00892352	0	LINC01579	15	93718542	94070820	-	6795	lincRNA	long intergenic non-protein coding RNA 1579 [Source:HGNC Symbol;Acc:HGNC:27519]	-
ENSG00000188747	0.444344	0.892745	0.578281	1.37698	1.51769	1.14728	NOXA1	9	137423350	137434406	+	1678	protein_coding	NADPH oxidase activator 1 [Source:HGNC Symbol;Acc:HGNC:10668]	-
ENSG00000125851	0.122899	0.18141	0.217739	0.0634754	0.0342669	0.0815967	PCSK2	20	17226107	17484578	+	7078	protein_coding	proprotein convertase subtilisin/kexin type 2 [Source:HGNC Symbol;Acc:HGNC:8744]	-
ENSG00000188050	0.429994	0.0370249	0.118505	0	0	0	RNF133	7	122697712	122699156	-	1445	protein_coding	ring finger protein 133 [Source:HGNC Symbol;Acc:HGNC:21154]	-
ENSG00000198569	0.296776	0.185848	0.14871	0.640991	0.658221	0.417963	SLC34A3	9	137230757	137236554	+	2303	protein_coding	solute carrier family 34 member 3 [Source:HGNC Symbol;Acc:HGNC:20305]	-
ENSG00000196366	0.048297	0.0831728	0.0221841	0.149668	0.164962	0.498805	C9orf163	9	136483495	136486067	+	2573	lincRNA	chromosome 9 open reading frame 163 [Source:HGNC Symbol;Acc:HGNC:26718]	-
ENSG00000172215	0.461596	0.212925	0.408902	0.0510873	0.209143	0.102156	CXCR6	3	45940933	45948353	+	3769	protein_coding	C-X-C motif chemokine receptor 6 [Source:HGNC Symbol;Acc:HGNC:16647]	-
ENSG00000121089	1.63006	1.73383	0.44043	0.297142	0.280719	0.297089	NACA3P	4	164943290	164943937	+	648	processed_pseudogene	NACA family member 3, pseudogene [Source:HGNC Symbol;Acc:HGNC:33442]	-
ENSG00000255495	1.3696	0.82551	0.545214	1.46191	2.53947	1.6974	AC145124.1	8	12194467	12196280	+	1361	antisense	novel transcript	-
ENSG00000107562	0.153367	0.0352154	0.10332	0	0.0199557	0.0211194	CXCL12	10	44370165	44386493	-	6077	protein_coding	C-X-C motif chemokine ligand 12 [Source:HGNC Symbol;Acc:HGNC:10672]	-
ENSG00000131480	0.23385	0.0805434	0.128897	0.458965	0.70745	0.217366	AOC2	17	42844600	42850707	+	2657	protein_coding	amine oxidase, copper containing 2 [Source:HGNC Symbol;Acc:HGNC:549]	-
ENSG00000228636	1.0463	0.623715	0.813312	1.99532	1.57086	2.4937	AL358214.1	10	9758783	9878060	-	772	lincRNA	novel transcript	-
ENSG00000215493	0.510791	0.0628314	0.402206	0	0.07121	0.0376813	AC007731.2	22	20450122	20451824	+	1703	processed_pseudogene	kelch-like 12 (Drosophila) (KLH12) pseudogene	-
ENSG00000247157	0.769919	0.366735	0.316023	0.203056	0.223805	0.169183	LINC01252	12	11548030	11590369	+	3793	lincRNA	long intergenic non-protein coding RNA 1252 [Source:HGNC Symbol;Acc:HGNC:27888]	-
ENSG00000109991	0.0475394	0.0614012	0.0218362	0.245534	0.162375	0.294589	P2RX3	11	57338374	57370600	+	2614	protein_coding	purinergic receptor P2X 3 [Source:HGNC Symbol;Acc:HGNC:8534]	-
ENSG00000258045	0	0	0	1.19744	0.226251	1.43667	RF00017	12	55731264	55731531	-	268	misc_RNA		-
ENSG00000205898	1.62371	1.02528	0.894979	0.223633	0	0.447186	AC019155.1	7	125159974	125160547	-	574	processed_pseudogene	chromosome 11 open reading frame 58 (C11orf58) pseudogene	-
ENSG00000130303	0.277632	0.0478114	0.306058	0.630929	0.758619	0.974898	BST2	19	17402939	17405648	-	1119	protein_coding	bone marrow stromal cell antigen 2 [Source:HGNC Symbol;Acc:HGNC:1119]	-
ENSG00000249169	0.500714	0.627117	0.37635	0.141061	0.0888429	0.0940238	AC026780.1	5	92654848	92679141	+	1365	lincRNA	novel transcript	-
ENSG00000233396	0.657236	0.522385	0.719883	0.182782	0.222017	0.365499	LINC01719	1	146052566	146061948	+	2458	lincRNA	long intergenic non-protein coding RNA 1719 [Source:HGNC Symbol;Acc:HGNC:52506]	-
ENSG00000116032	0.0378751	0	0	0.117372	0.110884	0.176026	GRIN3B	19	1000419	1009732	+	3281	protein_coding	glutamate ionotropic receptor NMDA type subunit 3B [Source:HGNC Symbol;Acc:HGNC:16768]	-
ENSG00000232284	0.806936	0.710258	0.823662	0.314893	0.244991	0.611155	GNG12-AS1	1	67832303	68202987	+	3465	antisense	GNG12 antisense RNA 1 [Source:HGNC Symbol;Acc:HGNC:43938]	-
ENSG00000133800	0.318183	0.273973	0.2923	0.0730386	0.103503	0.109538	LYVE1	11	10556966	10611689	-	3515	protein_coding	lymphatic vessel endothelial hyaluronan receptor 1 [Source:HGNC Symbol;Acc:HGNC:14687]	-
ENSG00000176933	0.313176	0.21573	0.460321	1.16461	0.733492	1.22909	TOB2P1	6	28217643	28218634	-	992	processed_pseudogene	transducer of ERBB2, 2 pseudogene 1 [Source:HGNC Symbol;Acc:HGNC:13986]	-
ENSG00000155749	0.495186	0.182736	0.541554	0.121789	0.0690345	0.170474	ALS2CR12	2	201288271	201357398	-	2635	protein_coding	amyotrophic lateral sclerosis 2 chromosome region 12 [Source:HGNC Symbol;Acc:HGNC:14439]	-
ENSG00000204427	0.059845	0.10306	0.0412327	0.154545	0.277407	0.26268	ABHD16A	6	31686949	31703444	-	4153	protein_coding	abhydrolase domain containing 16A [Source:HGNC Symbol;Acc:HGNC:13921]	-
ENSG00000136514	0.0799666	0.0688558	0	0.330413	0.546264	0.165177	RTP4	3	187368332	187372076	+	1554	protein_coding	receptor transporter protein 4 [Source:HGNC Symbol;Acc:HGNC:23992]	-
ENSG00000262049	0.691426	0.432987	0.230975	1.13626	1.01212	0.87639	AC139530.1	17	81701324	81703300	-	1977	antisense	novel transcript, antisense to HGS	-
ENSG00000224418	0.243091	0.83726	0.312643	1.25553	1.18614	1.20509	STK24-AS1	13	98577244	98578830	+	1278	antisense	STK24 antisense RNA 1 [Source:HGNC Symbol;Acc:HGNC:39935]	-
ENSG00000161265	0.280954	0.279135	0.138977	0.424164	0.759259	0.51337	U2AF1L4	19	35742464	35745445	-	2875	protein_coding	U2 small nuclear RNA auxiliary factor 1 like 4 [Source:HGNC Symbol;Acc:HGNC:23020]	-
ENSG00000130203	0.368664	0.439533	0.338675	0.937401	0.802567	0.761503	APOE	19	44905754	44909393	+	2191	protein_coding	apolipoprotein E [Source:HGNC Symbol;Acc:HGNC:613]	-
ENSG00000183114	0.434842	0.790449	0.288506	0.923312	1.13161	1.02295	FAM43B	1	20552439	20555010	+	2572	protein_coding	family with sequence similarity 43 member B [Source:HGNC Symbol;Acc:HGNC:31791]	-
ENSG00000229212	0.292691	0.126012	0.0576175	0.496703	0.306033	0.56139	AC044860.1	15	85180200	85234795	-	2972	transcribed_unprocessed_pseudogene	golgin subfamily A member 2 [Source:NCBI gene;Acc:101929479]	-
ENSG00000229582	0.129988	0	0.0477655	0.268547	0.355186	0.241649	AL358074.1	9	125743754	125746552	-	2390	processed_transcript	uncharacterized LOC51145 [Source:NCBI gene;Acc:51145]	-
ENSG00000066230	0.220529	0.322809	0.182331	0.53533	0.624108	0.296087	SLC9A3	5	470458	524332	-	5635	protein_coding	solute carrier family 9 member A3 [Source:HGNC Symbol;Acc:HGNC:11073]	-
ENSG00000230793	0.405773	0.262045	0.186383	0.052394	0	0	SMARCE1P5	13	44594858	44596082	+	1225	processed_pseudogene	SWI/SNF related, matrix associated, actin dependent regulator of chromatin, subfamily e, member 1 pseudogene 5 [Source:HGNC Symbol;Acc:HGNC:39734]	-
ENSG00000272362	0.590628	0.203426	0.6511	0	0	0	AL160408.5	1	234644666	234647571	+	526	lincRNA	novel transcript	-
ENSG00000279375	1.09281	0.537698	0.286833	0	0	0	AC244517.7	5	141191599	141194088	-	398	antisense	novel transcript, antisense to PCDHB10	-
ENSG00000240571	0.864474	1.20959	1.78684	0.111622	0.527264	0.223204	AC087071.2	7	130173718	130205361	+	575	antisense	novel transcript	-
ENSG00000271971	1.09748	2.10805	1.08576	0.348819	0.576694	0.435946	AC120053.1	8	93715378	93716113	-	736	antisense	novel transcript, antisense to FAM92A1	-
ENSG00000227581	0.799152	0.258043	0.183536	0	0	0	AL121877.1	X	90039213	90039834	-	622	processed_pseudogene	staufen RNA binding protein homolog 2 (Drosophila) (STAU2) pseudogene	-
ENSG00000260978	1.09777	1.98502	2.01695	0.566985	0.535648	0.453507	AC126407.1	15	23567264	23569657	-	566	antisense	MKRN3 antisense RNA 1	-
ENSG00000187180	0	0	0.0929638	0.313596	0.296264	1.04513	LCE2C	1	152675295	152676574	+	614	protein_coding	late cornified envelope 2C [Source:HGNC Symbol;Acc:HGNC:29460]	-
ENSG00000274315	2.34701	1.38273	1.47522	0.765599	0.482189	0.127577	AC009318.3	12	29331434	29331936	-	503	antisense	novel transcript, antisense to FAR2	-
ENSG00000254554	1.00591	0.399758	0.497582	2.95736	0.830621	1.59829	AC080023.1	11	10302657	10303704	-	803	antisense	novel transcript	-
ENSG00000129450	0.342606	0.231788	0.427143	0.707804	0.668684	0.808775	SIGLEC9	19	51124908	51136651	+	2539	protein_coding	sialic acid binding Ig like lectin 9 [Source:HGNC Symbol;Acc:HGNC:10878]	-
ENSG00000196979	0.30514	0.394114	0.315358	0.551601	0.781671	0.709074	AL360004.1	9	130140610	130144219	-	3258	lincRNA	uncharacterized LOC401554 [Source:NCBI gene;Acc:401554]	-
ENSG00000281912	0.109007	0.0938613	0	0.375337	0.177296	0.562906	LINC01144	1	45303910	45305619	+	1710	lincRNA	long intergenic non-protein coding RNA 1144 [Source:HGNC Symbol;Acc:HGNC:49460]	-
ENSG00000274911	0.948612	1.06185	0.871447	1.7638	2.31432	2.84117	AL627230.2	9	67725890	67726544	+	655	unprocessed_pseudogene	family with sequence similarity 27-like (FAM27L) pseudogene	-
ENSG00000227946	1.14173	2.4836	0.607231	3.3519	2.69751	2.73069	AC007383.2	2	206084605	206086564	+	1034	lincRNA	novel transcript	-
ENSG00000198807	0.236799	0.310279	0.283744	0.116986	0.150709	0.0956986	PAX9	14	36657568	36679715	+	6035	protein_coding	paired box 9 [Source:HGNC Symbol;Acc:HGNC:8623]	PAX
ENSG00000267801	0.0391396	0.0168507	0.0359557	0.181935	0.17188	0.161691	AC087289.5	17	75876372	75879546	+	3175	antisense	novel transcript, antisense to TRIM47	-
ENSG00000273284	0.805327	1.01348	0.56909	0.191972	0.181362	0.255917	AP001033.2	18	9259388	9260390	+	1003	sense_intronic	novel transcript, sense intronic to ANKRD12	-
ENSG00000228812	0.368529	0.444254	0.135421	0.837496	1.43856	0.989592	LAMA5-AS1	20	62352995	62356480	+	843	antisense	LAMA5 antisense RNA 1 [Source:HGNC Symbol;Acc:HGNC:40334]	-
ENSG00000163395	0.0512827	0.0353258	0.089511	0.132434	0.0850776	0.217153	IGFN1	1	201190825	201228952	+	12116	protein_coding	immunoglobulin-like and fibronectin type III domain containing 1 [Source:HGNC Symbol;Acc:HGNC:24607]	-
ENSG00000203756	1.4838	1.51719	2.47062	0.57477	0.543003	0.862002	TMEM244	6	129831244	129861547	-	670	protein_coding	transmembrane protein 244 [Source:HGNC Symbol;Acc:HGNC:21571]	-
ENSG00000270898	0.026553	0.0228636	0.0487861	0.191999	0.285038	0.164542	GPR75-ASB3	2	53670293	53860160	-	2340	protein_coding	GPR75-ASB3 readthrough [Source:HGNC Symbol;Acc:HGNC:40043]	-
ENSG00000121552	0	0	0.041573	0.233732	0.397464	0.0934759	CSTA	3	122325244	122341972	+	1373	protein_coding	cystatin A [Source:HGNC Symbol;Acc:HGNC:2481]	-
ENSG00000121858	0.626171	0.431335	0.443753	0.129363	0.244427	0.277158	TNFSF10	3	172505508	172523507	-	3473	protein_coding	TNF superfamily member 10 [Source:HGNC Symbol;Acc:HGNC:11925]	-
ENSG00000258902	0	0	0	0.460091	0.325996	0.460009	AL049775.2	14	85362457	85516934	-	558	lincRNA	novel transcript	-
ENSG00000267751	1.00564	0.989612	1.51773	2.67119	2.10296	2.44815	AC009005.1	19	567210	572228	-	865	antisense	uncharacterized LOC105372233 [Source:NCBI gene;Acc:105372233]	-
ENSG00000196932	0.0269874	0.0154918	0.0661123	0	0	0	TMEM26	10	61406643	61453450	-	6907	protein_coding	transmembrane protein 26 [Source:HGNC Symbol;Acc:HGNC:28550]	-
ENSG00000273369	0.422681	0.849221	1.03546	0.145539	0	0	AC096586.2	4	44693946	44694386	-	441	antisense	novel transcript, antisense to GUF1	-
ENSG00000233868	2.70841	2.60646	3.65896	0.822855	1.39928	0.98725	AC009302.1	2	221944223	221944612	+	390	processed_pseudogene	chromosome 12 open reading frame 31 (C12orf31) pseudogene	-
ENSG00000226644	0	0	0	0.470203	0.444215	0.352589	AL121899.1	20	2207217	2213151	+	546	lincRNA	uncharacterized LOC388780 [Source:NCBI gene;Acc:388780]	-
ENSG00000225920	0.380025	0.736251	0.872779	0	0.0927145	0.0981212	RIMKLBP2	1	219199914	219200567	-	654	processed_pseudogene	ribosomal modification protein rimK like family member B pseudogene 2 [Source:HGNC Symbol;Acc:HGNC:39163]	-
ENSG00000252311	0.994145	2.56804	2.28319	0	0	0	RNU1-103P	16	85781775	85781899	-	125	snRNA	RNA, U1 small nuclear 103, pseudogene [Source:HGNC Symbol;Acc:HGNC:48445]	-
ENSG00000174326	0.0304429	0.0262131	0.0559331	0.18868	0.356504	0.188646	SLC16A11	17	7041630	7043923	-	2041	protein_coding	solute carrier family 16 member 11 [Source:HGNC Symbol;Acc:HGNC:23093]	-
ENSG00000175820	0.043418	0.0249236	0.0106363	0	0.00847414	0.00298944	CCDC168	13	102729369	102759070	-	21466	protein_coding	coiled-coil domain containing 168 [Source:HGNC Symbol;Acc:HGNC:26851]	-
ENSG00000178803	0.540296	0.30572	0.141813	0.63784	0.587522	0.797158	ADORA2A-AS1	22	24429206	24495074	-	4025	antisense	ADORA2A antisense RNA 1 [Source:HGNC Symbol;Acc:HGNC:37122]	-
ENSG00000241007	1.35901	0.514882	0.299631	0.0561528	0.159148	0.280714	SEPT7P6	7	152367519	152368661	+	1143	processed_pseudogene	septin 7 pseudogene 6 [Source:HGNC Symbol;Acc:HGNC:38042]	-
ENSG00000004799	0.591229	0.414369	0.429456	0.227246	0.254939	0.227205	PDK4	7	95583499	95596491	-	4519	protein_coding	pyruvate dehydrogenase kinase 4 [Source:HGNC Symbol;Acc:HGNC:8812]	-
ENSG00000099974	0.64346	0.519426	0.369448	1.12164	0.941908	1.32911	DDTL	22	23966901	23972532	+	1545	protein_coding	D-dopachrome tautomerase like [Source:HGNC Symbol;Acc:HGNC:33446]	-
ENSG00000196337	0.0367006	0.0948038	0.0674303	0.32224	0.196984	0.208471	CGB7	19	49054275	49058860	-	3386	protein_coding	chorionic gonadotropin subunit beta 7 [Source:HGNC Symbol;Acc:HGNC:16451]	-
ENSG00000116039	0.161807	0.139325	0	0.310407	0.360924	0.405845	ATP6V1B1	2	70935868	70965431	+	2688	protein_coding	ATPase H+ transporting V1 subunit B1 [Source:HGNC Symbol;Acc:HGNC:853]	-
ENSG00000206417	0.236182	0.359802	0.35049	0.882043	0.390052	0.713014	H1FX-AS1	3	129315392	129326225	+	3420	antisense	H1FX antisense RNA 1 [Source:HGNC Symbol;Acc:HGNC:27953]	-
ENSG00000228039	0	0.210634	0	1.26344	0.954887	1.51586	AC253536.2	22	23963780	23964374	+	254	processed_pseudogene	novel pseudogene	-
ENSG00000269910	0.696831	0.200003	0.853529	1.67955	1.70006	2.15903	AL049840.2	14	103694516	103695050	-	535	antisense	novel transcript, antisense to KLC1	-
ENSG00000161082	0	0	0.00947539	0.042618	0.0603937	0.053263	CELF5	19	3224703	3297076	+	6024	protein_coding	CUGBP Elav-like family member 5 [Source:HGNC Symbol;Acc:HGNC:14058]	-
ENSG00000273199	0.282749	0.243463	0.389623	0.730178	1.44863	0.876058	AP000692.2	21	36319792	36320670	-	879	antisense	novel transcript, antisense to MORC3	-
ENSG00000230098	0	0	0	0.815882	0.385394	0.271912	TCERG1L-AS1	10	131095218	131095777	+	472	antisense	TCERG1L antisense RNA 1 [Source:HGNC Symbol;Acc:HGNC:49532]	-
ENSG00000244274	0	0	0.0206511	0.116105	0.0658126	0.162518	DBNDD2	20	45406057	45410610	+	2764	protein_coding	dysbindin domain containing 2 [Source:HGNC Symbol;Acc:HGNC:15881]	-
ENSG00000270177	0.131454	0.226379	0.32203	0.769468	0.641417	0.678821	AC104109.2	5	134226410	134227827	+	1418	lincRNA	novel transcript	-
ENSG00000184612	1.4009	0.567649	0.30281	0.255369	0.0804182	0	RPL7P26	6	17530899	17531652	-	754	processed_pseudogene	ribosomal protein L7 pseudogene 26 [Source:HGNC Symbol;Acc:HGNC:36630]	-
ENSG00000172789	0.172117	0.474246	0.221362	0.640049	0.772638	0.853246	HOXC5	12	54032853	54035358	+	1805	protein_coding	homeobox C5 [Source:HGNC Symbol;Acc:HGNC:5127]	Homeobox
ENSG00000237758	0.952246	0.204984	0.437393	2.45911	2.09087	2.70453	BANF1P3	2	230725143	230725403	-	261	processed_pseudogene	barrier to autointegration factor 1 pseudogene 3 [Source:HGNC Symbol;Acc:HGNC:43883]	-
ENSG00000233056	0	0	0.0200844	0.135502	0.128013	0.0677388	ERVH48-1	21	42916803	42925646	-	2842	lincRNA	endogenous retrovirus group 48 member 1 [Source:HGNC Symbol;Acc:HGNC:17216]	-
ENSG00000279382	0.273718	0.471374	0.251453	0.942477	0.66779	1.08366	AC018665.1	17	76090308	76091669	+	1362	TEC	TEC	-
ENSG00000115257	0.245783	0.268069	0.270948	0.710884	0.447729	0.456915	PCSK4	19	1481428	1490752	-	3792	protein_coding	proprotein convertase subtilisin/kexin type 4 [Source:HGNC Symbol;Acc:HGNC:8746]	-
ENSG00000243444	0.314253	0.357178	0.646665	0.220738	0.15947	0.246663	PALM2	9	109640788	109946703	+	4943	protein_coding	paralemmin 2 [Source:HGNC Symbol;Acc:HGNC:15845]	-
ENSG00000172538	0	0	0.0814843	0.503933	0.04328	0.412235	FAM170B	10	49131154	49134008	-	1401	protein_coding	family with sequence similarity 170 member B [Source:HGNC Symbol;Acc:HGNC:19736]	-
ENSG00000260219	0.876892	0.808986	0.978181	1.16461	2.2616	2.32879	AC106782.2	16	30355441	30357104	+	992	lincRNA	uncharacterized LOC101928707 [Source:NCBI gene;Acc:101928707]	-
ENSG00000210112	0	0	1.67882	2.83159	6.24187	9.43695	MT-TM	MT	4402	4469	+	68	Mt_tRNA	mitochondrially encoded tRNA methionine [Source:HGNC Symbol;Acc:HGNC:7492]	-
ENSG00000258920	0	0.0993518	0.105998	0.357564	0.281501	0.774583	FOXN3-AS1	14	89417354	89419793	+	1077	antisense	FOXN3 antisense RNA 1 [Source:HGNC Symbol;Acc:HGNC:44290]	-
ENSG00000276840	1.11679	0.611939	0.839408	0.838989	2.97232	3.14565	PMS2P10	7	75288120	75299795	-	612	unprocessed_pseudogene	PMS1 homolog 2, mismatch repair system component pseudogene 10 [Source:HGNC Symbol;Acc:HGNC:9124]	-
ENSG00000264070	0.176017	0.202081	0.0538997	0.727283	0.343543	0.848345	DND1P1	17	45585871	45586929	+	1059	processed_pseudogene	DND microRNA-mediated repression inhibitor 1 pseudogene 1 [Source:HGNC Symbol;Acc:HGNC:31444]	-
ENSG00000280010	1.47668	1.07589	1.61743	0.528011	0.609679	0.645232	AP001350.2	11	58627435	58628528	+	1094	TEC	TEC	-
ENSG00000247595	0.27216	0.445255	0.425035	0.871513	0.743666	0.81514	SPTY2D1OS	11	18588781	18610255	+	2283	protein_coding	SPTY2D1 opposite strand [Source:HGNC Symbol;Acc:HGNC:44122]	-
ENSG00000175793	0.282428	0.202655	0.0432422	0.632102	0.918717	0.388917	SFN	1	26863138	26864457	+	1320	protein_coding	stratifin [Source:HGNC Symbol;Acc:HGNC:10773]	-
ENSG00000273154	0.0194778	0.0335429	0.0178933	0.12072	0.152063	0.181047	AL121845.3	20	63708864	63739103	+	3190	protein_coding	novel protein, ZGPAT-LIME1 readthrough	-
ENSG00000228283	1.82249	1.42329	1.24594	1.09452	0.454972	0.612822	KATNBL1P6	6	146802359	146803824	-	1466	transcribed_processed_pseudogene	katanin regulatory subunit B1 like 1 pseudogene 6 [Source:HGNC Symbol;Acc:HGNC:49056]	-
ENSG00000279148	1.34552	1.24132	0.882904	0.34747	0.234475	0.794076	AC126474.1	12	100026248	100027540	-	1293	TEC	TEC	-
ENSG00000234709	0	0	0	0.500775	0.0788496	0.333791	UPF3AP3	9	99998301	99999069	-	769	transcribed_processed_pseudogene	UPF3A pseudogene 3 [Source:HGNC Symbol;Acc:HGNC:38395]	-
ENSG00000224687	0.553827	0.590418	0.363411	1.36211	1.0552	0.626459	RASAL2-AS1	1	178091508	178093984	-	2356	lincRNA	RASAL2 antisense RNA 1 [Source:HGNC Symbol;Acc:HGNC:44170]	-
ENSG00000138696	0.226407	0.389899	0.370765	0.162694	0.192127	0.121999	BMPR1B	4	94757968	95158448	+	6312	protein_coding	bone morphogenetic protein receptor type 1B [Source:HGNC Symbol;Acc:HGNC:1077]	-
ENSG00000267201	0.837386	0.576829	1.53854	3.45998	1.3075	4.32421	LINC01775	19	2458935	2462185	-	371	lincRNA	long intergenic non-protein coding RNA 1775 [Source:HGNC Symbol;Acc:HGNC:52565]	-
ENSG00000265982	3.23615	10.0314	2.9729	16.0457	12.0007	15.3744	AC103810.3	17	64778842	64778937	-	96	unprocessed_pseudogene	Rho GTPase-activating protein 27-like protein pseudogene	-
ENSG00000269938	0.557756	0.384208	1.74211	0.115229	0.217721	0	AC068790.2	12	123968023	123968579	-	557	sense_intronic	novel transcript, sense intronic to CCDC92	-
ENSG00000273802	0.243028	0.20926	0.372097	0.418401	0.711496	1.21315	HIST1H2BG	6	26215159	26216692	-	1534	protein_coding	histone cluster 1 H2B family member g [Source:HGNC Symbol;Acc:HGNC:4746]	-
ENSG00000130173	0.152414	0.0874913	0.0933438	0.472317	0.495792	0.524703	ANGPTL8	19	11237450	11241943	+	1223	protein_coding	angiopoietin like 8 [Source:HGNC Symbol;Acc:HGNC:24933]	-
ENSG00000245008	0.0277446	0.0119448	0	0.0429891	0.121839	0.143271	AP001122.1	11	128614340	128686922	-	4479	bidirectional_promoter_lncRNA	uncharacterized LOC105369568 [Source:NCBI gene;Acc:105369568]	-
ENSG00000259562	1.60923	1.46262	1.47832	0.831143	0.436225	0.276998	AC090607.2	15	78290527	78291221	-	695	transcribed_processed_pseudogene	zinc finger CCHC-type and RNA binding motif 1 (ZCRB1) pseudogene	-
ENSG00000114200	0.725771	0.746444	0.51857	0.354025	0.354132	0.270677	BCHE	3	165772904	165837472	-	3082	protein_coding	butyrylcholinesterase [Source:HGNC Symbol;Acc:HGNC:983]	-
ENSG00000265735	1.93564	1.50003	2.8451	3.99892	2.83343	26.1883	RN7SL5P	9	9442060	9442380	+	321	misc_RNA	RNA, 7SL, cytoplasmic 5, pseudogene [Source:HGNC Symbol;Acc:HGNC:10040]	-
ENSG00000260081	0.119351	0.123321	0.109642	0.271229	0.267886	0.283507	AF274858.1	X	153599315	153613937	+	5206	transcribed_processed_pseudogene	uncharacterized LOC105373383 [Source:NCBI gene;Acc:105373383]	-
ENSG00000162840	0.679061	0.58471	1.24764	1.75363	4.30743	4.90927	MT2P1	4	68376323	68376505	+	183	processed_pseudogene	metallothionein 2 pseudogene 1 [Source:HGNC Symbol;Acc:HGNC:7407]	-
ENSG00000259345	0.168746	0.137652	0.171337	0.0825678	0.0173343	0.0642079	AC013652.1	15	38865322	39427195	-	6996	lincRNA	novel transcript	-
ENSG00000103154	0.369846	0.360919	0.430363	0.840488	0.914342	0.611155	NECAB2	16	83968632	84002776	+	2520	protein_coding	N-terminal EF-hand calcium binding protein 2 [Source:HGNC Symbol;Acc:HGNC:23746]	-
ENSG00000153896	0.036571	0.0393621	0.0251971	0.151107	0.089222	0.11331	ZNF599	19	34758076	34773229	-	6796	protein_coding	zinc finger protein 599 [Source:HGNC Symbol;Acc:HGNC:26408]	zf-C2H2
ENSG00000285812	0.226974	0.195437	0.20851	0	0	0	AL390719.3	1	1097585	1104598	+	1095	antisense	novel transcript, antisense to C1orf159	-
ENSG00000260747	1.6869	2.78398	2.32451	1.01647	0.548736	0.725919	AC022968.1	18	68277802	68278243	-	442	processed_pseudogene	ATP synthase, H+ transporting, mitochondrial F0 complex, subunit B1 (ATP5F1) pseudogene	-
ENSG00000284196	0.00604123	0	0.0055498	0.0312021	0.0176865	0.0686323	AL158064.1	13	79941531	80074640	-	10285	processed_transcript	novel transcript	-
ENSG00000285737	0.0856785	0.147548	0.141676	0.0177007	0.0167224	0.0176975	AL138920.1	10	27564430	27594588	+	3626	lincRNA	novel transcript	-
ENSG00000272953	0.196627	0	0.0903161	0.609329	0.671594	0.812294	AC092171.4	7	5425770	5426401	+	632	lincRNA	novel transcript	-
ENSG00000160271	0.0983134	0.0493811	0.0903161	0.220036	0.183889	0.160767	RALGDS	9	133097720	133149334	-	7584	protein_coding	ral guanine nucleotide dissociation stimulator [Source:HGNC Symbol;Acc:HGNC:9842]	-
ENSG00000245598	0	0	0.0312766	0.0703372	0.0996745	0.351623	DACT3-AS1	19	46660364	46677447	+	1825	antisense	DACT3 antisense RNA 1 [Source:HGNC Symbol;Acc:HGNC:44120]	-
ENSG00000235618	0.316886	0.41978	0.179144	0.780566	0.594697	0.654552	FAM21EP	10	50021182	50067803	-	2549	transcribed_unprocessed_pseudogene	family with sequence similarity 21 member E, pseudogene [Source:HGNC Symbol;Acc:HGNC:45010]	-
ENSG00000255443	0.740951	0.273429	1.75032	0.21868	0.103297	0.109321	CD44-AS1	11	35210343	35214985	-	587	antisense	CD44 antisense RNA 1 [Source:HGNC Symbol;Acc:HGNC:40133]	-
ENSG00000268812	0.70429	1.48239	0.359444	2.18253	1.6037	2.42461	AC004264.1	22	30246205	30246998	+	794	antisense	uncharacterized LOC91370 [Source:NCBI gene;Acc:91370]	-
ENSG00000197506	0.355893	0.190207	0.326943	0.101414	0.167666	0.0887218	SLC28A3	9	84275457	84340683	-	5063	protein_coding	solute carrier family 28 member 3 [Source:HGNC Symbol;Acc:HGNC:16484]	-
ENSG00000165471	0.261141	0.134914	0.079966	0	0	0.0719207	MBL2	10	52765380	52771700	-	3569	protein_coding	mannose binding lectin 2 [Source:HGNC Symbol;Acc:HGNC:6922]	-
ENSG00000213793	0.349539	0.493595	0.269729	0.216638	0.0955102	0.17328	ZNF888	19	52904417	52923481	-	4444	protein_coding	zinc finger protein 888 [Source:HGNC Symbol;Acc:HGNC:38695]	-
ENSG00000112761	0.155238	0.11696	0.106958	0	0.0189367	0.020041	WISP3	6	112054072	112070969	+	3202	protein_coding	WNT1 inducible signaling pathway protein 3 [Source:HGNC Symbol;Acc:HGNC:12771]	-
ENSG00000210184	8.42496	6.34757	10.642	14.1419	27.7484	22.8406	MT-TS2	MT	12207	12265	+	59	Mt_tRNA	mitochondrially encoded tRNA serine 2 (AGU/C) [Source:HGNC Symbol;Acc:HGNC:7498]	-
ENSG00000255399	0.0445618	0.0767405	0.0955195	0.214812	0.202939	0.245455	TBX5-AS1	12	114408191	114412831	+	4183	antisense	TBX5 antisense RNA 1 [Source:HGNC Symbol;Acc:HGNC:27402]	-
ENSG00000161999	0.260173	0.366584	0.304194	1.09944	0.761692	0.293131	JMJD8	16	681671	684528	-	2627	protein_coding	jumonji domain containing 8 [Source:HGNC Symbol;Acc:HGNC:14148]	-
ENSG00000258741	0.235952	1.21901	0.794781	1.54363	2.68637	1.54336	H2AFVP1	15	92715710	92734195	-	790	transcribed_processed_pseudogene	H2A histone family member V pseudogene 1 [Source:HGNC Symbol;Acc:HGNC:31026]	-
ENSG00000180929	0.0283588	0.0244185	0.0260519	0.205056	0.166048	0.20502	GPR62	3	51955314	51957504	+	2191	protein_coding	G protein-coupled receptor 62 [Source:HGNC Symbol;Acc:HGNC:13301]	-
ENSG00000233493	0.186402	0.0535009	0	0.577644	0.666988	0.256685	TMEM238	19	55379245	55384598	-	1000	protein_coding	transmembrane protein 238 [Source:HGNC Symbol;Acc:HGNC:40042]	-
ENSG00000229097	3.95399	3.03983	4.15125	1.31283	2.34273	1.31259	CALM2P2	10	70163685	70164124	+	440	processed_pseudogene	calmodulin 2 pseudogene 2 [Source:HGNC Symbol;Acc:HGNC:1447]	-
ENSG00000273493	1.61387	2.08445	0.741295	0	0	0	AC098479.1	3	58329965	58330118	+	154	lincRNA	novel transcript	-
ENSG00000176244	1.07843	0.964302	1.18122	0.428456	0.607163	0.428379	ACBD7	10	15077523	15088776	-	1498	protein_coding	acyl-CoA binding domain containing 7 [Source:HGNC Symbol;Acc:HGNC:17715]	-
ENSG00000139209	0.134911	0.19361	0.220332	0.0464531	0.0877712	0	SLC38A4	12	46764761	46832408	-	4145	protein_coding	solute carrier family 38 member 4 [Source:HGNC Symbol;Acc:HGNC:14679]	-
ENSG00000180596	1.26652	1.283	0.684409	1.77003	2.25383	2.76998	HIST1H2BC	6	26114873	26123926	-	834	protein_coding	histone cluster 1 H2B family member c [Source:HGNC Symbol;Acc:HGNC:4757]	-
ENSG00000229953	1.80336	1.41163	0.527122	1.77815	2.5598	3.8943	AL590666.2	1	156646507	156661424	-	758	antisense	novel transcript	-
[truncated: 19 more rows]
